# Supplementary material for: Contacting domains segregate a lipid transporter from a solute transporter in the malarial host–parasite interface
Source: Nat Commun. 2020 Jul 30;11:3825. doi: 10.1038/s41467-020-17506-9 (PMC7393353; doi:10.1038/s41467-020-17506-9)
Supplement: Supplementary file 7 — Source data [file 41467_2020_17506_MOESM7_ESM.xlsx]

## Sheet: Figure 1 distance histogram
this is to scale the pixel count in the histogram nm/pixel								two component mixed model fit
0.746541	0.887001	0.7465	0.4531	0.7465	0.5843				a	mu1 (nm)	mu2 (nm)	sigma1 (nm)	sigma2 (nm)
this are all measured membrane distances in nm								mean	0.22564	8.69672	26.919	1.38591	1.45031
30.6082	16.2832	44.9453	7.2496	6.42164	22.2034			95%CI lower bound	0.206756	8.31974	26.5508	1.32202	1.43587
30.7807	15.2605	44.8894	6.81159	7.04247	22.2034			95%CI upper bound	0.244523	9.09077	27.2923	1.45289	1.46488
30.9702	15.9906	44.846	6.85665	7.68569	22.2034
31.1764	15.1051	44.8025	6.48741	8.34613	22.2034
31.3991	14.4393	46.3792	6.16283	8.98906	22.2034
31.6378	15.0529	46.271	6.31095	8.51141	22.2034
31.8922	14.4393	46.1444	6.07898	8.70562	22.2034
32.0665	14.4393	46.0295	5.8903	8.34613	22.2034
32.2312	13.7985	45.9265	6.07898	7.93541	22.2034
32.4122	14.4393	45.8354	5.9077	7.93541	23.1519
32.6094	13.8554	45.7563	5.80251	7.465	23.0558
32.7968	13.5395	45.4078	6.07898	7.68569	22.9742
32.9579	14.0247	45.2911	5.9077	7.35218	22.9073
33.135	13.7985	47.741	5.80251	7.465	22.855
33.3278	13.1862	47.6183	6.07898	7.04247	22.8177
33.5279	13.7985	47.507	5.9077	7.35218	22.7952
33.6854	13.1862	47.4072	5.80251	6.88239	22.7877
33.8587	12.5441	47.3189	6.07898	7.04247	22.7877
34.0475	13.1862	47.2423	5.9077	6.6769	22.7877
34.2515	12.5441	47.1774	5.80251	6.88239	22.7877
34.3409	11.9334	45.9265	6.07898	6.42164	22.7877
34.3409	12.5441	45.8354	5.9077	6.6769	22.7877
34.3409	11.9334	48.9854	5.80251	6.3781	22.7877
34.3409	11.9334	48.8887	6.07898	6.6769	22.7877
34.349	11.2897	48.8031	5.9077	6.3781	22.7877
34.3733	11.9334	48.7288	5.80251	6.6769	22.7877
34.4138	11.3591	48.6659	6.07898	6.3781	23.9563
34.4705	11.1141	48.6086	5.9077	6.6769	23.9563
34.5431	11.5651	46.4992	5.80251	6.3781	23.9563
34.6318	10.8272	46.4333	6.07898	6.6769	23.9563
34.7362	11.3591	50.0155	5.9077	6.3781	23.9563
34.8563	11.1141	50.0155	5.80251	6.6769	23.9563
34.992	10.8272	49.9486	6.07898	6.3781	23.9563
35.143	10.0353	49.8313	5.9077	6.6769	23.9563
28.1417	10.6809	47.1242	5.80251	6.3781	23.9563
28.4274	10.0353	47.0828	6.07898	6.6769	23.9563
28.7297	10.0353	50.762	5.9077	6.33427	23.8349
29.0384	10.0353	50.762	5.80251	6.42164	23.372
29.2773	10.1134	50.762	5.67733	6.01848	23.372
29.5332	9.91697	50.762	5.9077	6.3781	23.372
29.8056	10.3441	50.762	5.80251	6.01848	23.372
30.094	10.1134	47.741	5.67733	6.33427	23.372
30.398	10.3441	47.6183	5.53079	5.83035	23.372
30.6082	10.1134	51.5085	5.45605	6.01848	23.372
30.7807	9.42895	51.5085	5.67733	5.68518	24.5406
30.9702	10.0353	51.5085	5.53079	6.01848	24.5406
31.1764	9.42895	51.5085	5.45605	5.68518	24.5406
36.0356	8.78086	48.8887	5.28401	6.01848	24.5406
36.213	9.42895	48.8031	5.16614	5.68518	24.5406
36.4049	8.87001	48.2461	5.45605	6.01848	24.5406
36.6033	8.73594	48.1478	5.28401	6.3781	24.5406
36.7629	9.13223	52.255	5.16614	6.01848	23.9563
36.9368	8.78086	52.255	5.06581	6.33427	23.9563
37.1249	8.36795	52.255	4.90103	5.83035	23.9563
37.327	8.87001	52.255	5.16614	6.01848	23.9563
37.5429	8.73594	52.255	5.12624	6.3781	23.9563
37.7723	8.78086	48.8031	5.12624	6.01848	23.9563
38.015	8.17774	48.7288	5.12624	6.3781	25.1249
38.2197	8.78086	53.0015	5.16614	6.6769	25.1249
26.9789	8.17774	53.0015	5.28401	6.3781	25.1249
27.1745	8.17774	53.0015	5.45605	6.6769	25.1249
27.3788	7.52645	53.0015	5.53079	6.3781	24.5406
27.5311	8.17774	49.4102	5.67733	6.6769	24.5406
27.7026	6.9277	49.3594	5.80251	6.88239	24.5406
27.8931	7.52645	47.9855	5.9077	6.42164	24.5406
28.1021	6.9277	48.0609	6.07898	6.6769	24.5476
28.3292	6.27204	48.1478	6.29467	6.3781	24.5684
28.5741	6.9277	48.2461	6.43976	6.6769	24.6031
39.1133	6.39625	48.3557	6.5347	7.04247	25.7092
39.291	6.7552	48.4766	6.68994	6.6769	25.7092
39.482	6.7552	48.5455	6.7965	7.04247	25.7092
39.6792	7.15123	48.5742	6.91627	6.6769	25.7092
39.8404	6.9277	48.6143	7.07765	7.04247	25.2334
40.0149	6.7552	48.6659	7.16414	7.35218	25.2942
40.2024	7.15123	48.7288	7.30602	6.88239	25.3683
40.403	6.7552	48.8031	7.43139	7.04247	25.4556
40.5681	7.15123	48.8887	7.54109	6.6769	25.556
40.7395	6.7552	48.9854	7.7027	6.88239	25.6693
40.8693	7.15123	49.0934	7.91305	7.04247	26.2935
40.9986	6.9277	49.2124	8.06722	6.6769	26.2935
40.9986	6.7552	49.2916	8.16838	6.88239	26.2935
40.8693	7.15123	49.3199	8.31781	6.33427	26.2935
40.7532	6.9277	49.3594	8.35475	6.42164	26.2935
40.6505	6.9277	49.4102	8.42815	6.6769	26.3
40.5613	6.39625	49.4722	8.54907	6.33427	26.3195
40.4856	6.9277	49.5454	8.65646	6.42164	26.3519
40.4236	6.7552	49.6296	8.65646	6.6769	26.3972
40.3754	6.7552	49.725	8.65646	6.33427	26.4553
40.2648	7.15123	49.8313	8.70377	6.42164	26.8142
40.1331	6.7552	49.9486	8.79761	6.6769	26.8778
40.0149	7.15123	50.0211	8.93653	6.3781	26.8778
39.9103	6.39625	50.0378	8.97092	6.6769	26.8778
39.8194	6.9277	50.0656	8.97092	6.88239	27.1055
39.6792	6.27204	50.1046	8.99378	6.33427	27.1872
39.5314	6.7552	50.1546	9.062	6.42164	27.2813
39.3973	5.95018	50.2157	9.17458	6.6769	27.3874
39.2768	6.39625	50.2878	9.29684	6.33427	27.0361
39.1703	5.95018	50.3708	9.29684	6.33427	27.1055
39.0777	6.39625	50.4648	9.29684	5.83035	27.1872
38.9491	6.27204	50.5695	9.3409	6.01848	27.2813
38.7986	6.45746	50.6851	9.4284	5.68518	28.0525
38.6619	5.95018	50.7675	9.55816	5.83035	28.0707
38.5391	6.39625	50.784	9.6117	6.01848	28.1011
38.4305	6.7552	50.8114	9.29684	5.68518	28.1436
38.3361	5.95018	50.8498	9.6117	6.01848	27.4683
38.2197	6.39625	50.8991	9.3409	5.68518	27.487
38.0662	5.95018	50.9592	9.17458	6.01848	27.518
37.9269	6.39625	51.0303	9.4284	5.68518	27.5614
37.8018	5.60988	51.1121	9.29684	6.01848	28.7794
37.6911	5.95018	51.2047	9.29684	6.3781	28.8446
37.5948	6.39625	51.308	9.062	6.01848	28.9214
37.5132	5.60988	51.4219	9.3409	6.33427	29.0098
37.4463	5.95018	51.5139	9.17458	6.42164	29.1096
37.3942	5.60988	51.5302	8.97092	6.01848	28.0464
37.3569	5.95018	51.5572	9.29684	6.33427	28.0464
37.3345	6.209	51.595	8.99378	6.42164	28.0464
37.1924	6.209	51.6436	8.79761	6.01848	28.0464
37.0648	6.27204	51.7029	9.062	6.3781	29.7936
36.9519	6.45746	51.7729	8.93653	6.6769	29.9137
36.8537	6.7552	51.8536	8.65646	6.33427	30.0048
36.7704	6.7552	51.9448	8.97092	6.42164	30.0787
36.7022	7.096	52.0467	8.70377	6.6769	28.6307
36.649	7.15123	52.159	8.79761	6.3781	28.6307
36.6109	6.45746	52.2604	8.65646	6.6769	28.6307
36.5881	6.7552	52.2764	8.93653	6.88239	28.6307
36.5805	7.15123	52.303	8.70377	6.42164	30.7411
36.5805	6.209	52.3403	8.54907	6.6769	30.8353
36.5805	6.27204	52.3882	8.79761	6.3781	30.9403
36.5805	6.45746	52.4466	8.71555	6.6769	31.056
36.4584	6.7552	52.5157	8.71555	6.88239	29.215
36.3282	7.096	52.5952	8.92504	6.42164	29.215
36.213	7.15123	52.6852	8.71555	6.6769	29.215
36.1128	6.45746	52.7855	8.92504	7.04247	29.215
36.0278	6.7552	52.8963	8.71555	6.6769	31.6872
35.9582	7.096	53.0068	8.92504	7.04247	31.7464
35.9039	7.096	53.0226	8.71555	6.6769	31.8162
35.865	7.096	53.0488	8.92504	7.04247	31.8966
35.8417	7.096	53.0856	8.71555	7.35218	31.9874
35.8339	7.15123	53.1328	8.92504	7.68569	29.7993
35.8339	7.31439	53.1904	8.71555	8.04006	29.7993
35.8339	7.57854	53.2585	8.92504	8.34613	29.7993
35.8339	7.93357	53.3369	8.92504	8.70562	32.6634
35.7249	7.98301	53.4257	8.79761	9.02	32.7677
35.5921	7.98301	53.5247	9.062	9.35362	32.8042
35.4744	7.98301	53.6339	8.71555	9.70451	32.851
35.3722	7.98301	53.748	8.93653	10.0154	30.3836
35.2854	7.98301	53.748	8.71555	10.3707	30.3836
35.2142	7.98301	53.748	8.92504	10.6098	30.3836
35.1588	7.98301	50.0656	8.71555	10.1535	33.4891
35.1192	7.98301	49.9486	8.92504	10.3707	33.5553
35.0953	8.03213	49.8313	8.71555	10.0154	33.6315
35.0874	7.93357	48.2461	8.92504	10.3707	33.7177
35.0874	8.03213	48.3557	8.71555	10.0154	30.9679
35.0874	8.17774	48.4766	8.92504	10.1535	30.9679
35.0874	8.41483	48.5455	10.2224	10.3707	30.9679
34.992	8.73594	48.5742	10.1316	10.0154	34.3894
34.8563	7.31439	48.6143	10.0605	10.3707	34.4935
34.7362	7.57854	48.6659	10.0093	10.0154	34.5182
34.6318	7.93357	50.4648	9.89585	10.3707	34.5528
34.5431	8.36795	50.3708	9.78109	10.0154	34.5973
34.4705	6.7552	48.5455	9.68617	10.1535	34.6515
34.4138	7.15123	48.5742	9.6117	10.3707	34.7155
34.3733	7.57854	48.6143	9.55816	10.6883	34.7892
34.349	7.93357	48.6659	9.52588	10.3707	34.8725
34.3409	7.15123	48.7288	9.46101	10.6098	34.9654
34.3409	7.31439	48.8031	9.3409	10.7662	31.5522
34.3409	6.7552	48.8887	9.24146	11.0219	31.5522
34.3409	7.15123	51.0303	9.16338	11.1975	31.5522
34.2596	7.57854	50.9592	9.1072	10.7662	35.6423
34.1211	6.7552	50.8991	9.02795	11.0219	35.7189
33.9983	7.15123	43.7069	8.902	11.0975	35.7618
33.8916	7.15123	43.8152	8.79761	11.1975	35.7618
33.8011	7.31439	43.9358	8.71555	10.7662	35.7189
33.7268	7.57854	44.0688	8.65646	11.0219	35.6854
33.6689	7.93357	44.1004	8.62082	10.5571	35.6615
33.6275	8.17774	44.1446	8.59697	10.6098	35.6471
33.6026	8.17774	44.2014	8.46461	10.1535	35.6423
33.5943	8.41483	44.2707	8.35475	10.3707	35.5416
33.5943	20.2267	44.3524	8.2683	10.5571	35.4502
33.5943	20.0116	44.4466	8.20599	10.0431	35.3683
33.5943	19.8339	44.553	8.16838	10.1535	35.2958
33.5943	19.6946	44.6717	8.1558	9.73317	35.2329
33.5279	19.5945	44.8025	8.02895	10.0154	35.1795
33.3863	19.5342	44.9453	7.91305	9.55987	35.1358
33.2609	19.514	45.0134	7.82172	9.73317	32.1365
33.1518	19.514	45.0938	8.71555	10.0154	32.1365
33.0592	19.3724	45.1864	8.92504	9.55987	32.1365
32.9832	19.1477	45.2911	10.9121	9.73317	35.6854
32.924	18.9619	45.4078	10.8838	10.0154	35.6615
32.8817	18.7952	45.5365	10.7701	9.70451	35.6471
32.8563	18.5211	45.677	8.20599	10.0154	35.6423
32.8478	18.286	45.8293	8.16838	10.1535	35.6423
32.8478	18.0913	45.9265	8.1558	9.73317	35.6423
32.8478	17.9385	46.0295	8.02895	10.0154	35.6423
32.8478	17.8285	46.1444	7.91305	10.3707	35.6423
32.7968	17.7622	46.271	7.82172	10.0154	35.6423
32.6521	17.74	46.4093	7.75582	10.3707	35.6423
32.5238	17.74	46.5591	7.71602	10.6883	35.5416
32.4122	17.74	46.6667	7.7027	10.3707	35.4502
32.3175	17.74	46.7681	7.7027	10.6883	35.3683
31.3547	17.74	46.8812	7.59534	11.0975	35.2958
31.3547	17.74	47.0058	7.47272	10.8692	35.2329
31.3547	17.74	47.0295	7.37593	11.3704	35.1795
31.3547	17.74	47.0295	7.30602	11.8032	32.7208
31.3547	17.6734	47.0295	7.26375	11.5888	32.7208
31.3547	17.4268	47.0295	8.71555	12.037	32.7208
31.3547	17.2224	47.0295	8.92504	12.3568	35.7189
31.3547	17.0618	47.0295	11.5518	12.0601	35.6854
31.3547	16.8297	47.0295	11.4716	12.5136	35.6615
31.3547	16.5705	47.0295	11.4088	13.0371	35.6471
31.3547	16.3555	47.0295	7.7027	13.4577	35.6423
31.3547	16.1862	47.0295	7.59534	13.228	35.6423
31.3547	15.9906	47.0295	7.47272	13.7242	35.6423
31.3547	15.7177	47.0295	7.37593	14.1638	35.6423
31.3547	15.4908	47.0295	7.30602	14.6664	35.6423
31.3547	15.312	47.0295	7.26375	15.023	35.6423
31.3547	15.1571	47.0295	7.16414	14.7044	35.6423
31.3547	14.8688	47.0295	7.034	15.1155	32.9081
31.3547	14.6288	47.0295	6.9311	15.5874	33.0788
31.3547	14.4393	47.0295	6.85665	16.0801	33.259
31.3547	14.3025	47.0295	8.71555	15.8181	36.2266
31.3547	14.0247	47.0354	8.92504	16.3038	36.2266
31.3547	13.77	47.0532	12.309	16.028	36.2266
31.3547	13.5685	47.0828	12.2001	16.372	36.2266
31.3547	13.4228	47.1242	12.0902	16.7755	36.2266
31.3547	13.1862	47.1774	7.16414	16.5245	33.022
31.3547	12.9149	47.2423	7.034	17.0228	33.1613
31.3547	12.6999	47.3189	6.9311	16.6923	33.3102
31.3547	12.5441	47.4072	6.85665	17.0555	36.7924
31.3547	12.3545	47.507	6.73582	17.4751	36.6948
31.3547	12.0645	47.6183	6.59724	17.9471	36.6063
31.3547	11.8341	47.741	8.71555	17.6969	36.5269
31.3547	11.6667	47.7993	8.92504	18.04	36.4568
31.3547	11.531	47.8285	12.9748	18.4372	33.0788
31.3547	11.2198	47.8692	12.8875	18.8851	33.259
31.3369	10.9716	47.9216	12.8156	18.6625	33.4483
31.1854	10.7177	47.9855	6.90141	19.0321	36.9775
31.0511	10.3821	48.0609	6.73582	19.3659	36.9267
30.9342	10.1134	48.1478	6.59724	19.7082	36.885
30.8349	9.91697	48.2461	6.48741	19.3659	36.8526
30.7535	9.79724	48.3557	6.4078	19.7082	36.8295
30.69	9.55329	48.4766	6.31095	20.0307	33.1613
30.6446	9.26056	48.5455	8.71555	20.3755	33.3102
30.6173	9.04567	48.5742	8.92504	20.0307	33.4687
30.6082	8.91425	48.6143	13.6608	20.3755	37.3998
30.6082	8.73594	48.6659	13.6232	20.7011	37.3952
30.6082	8.41483	48.7288	13.5173	21.0349	37.3952
30.6082	8.17774	48.8031	6.59724	20.7011	37.3952
30.453	8.03213	48.8887	6.48741	20.9153	37.3952
30.3154	7.93357	48.9854	6.4078	21.1274	33.259
30.1957	7.57854	49.0934	6.31095	21.3504	33.4483
26.8028	7.31439	49.2124	6.16283	20.9153	33.5909
26.9789	7.15123	51.595	8.71555	21.1274	37.9435
27.1334	7.096	51.5464	8.92504	21.3504	37.8489
27.2462	7.096	43.8152	13.8622	20.9153	37.7632
27.3788	6.7552	43.9358	13.9581	21.1274	37.6862
27.5311	6.45746	44.0688	14.068	20.6472	37.6182
32.9832	6.27204	44.1004	6.48741	20.7549	33.4687
32.924	6.209	44.1446	6.4078	20.307	33.6366
32.8817	6.209	44.2014	6.31095	20.4982	38.141
32.8563	6.209	44.2707	6.16283	20.5931	38.0917
32.8478	7.63027	44.3524	6.04511	20.0585	38.0469
32.7968	8.17774	52.159	5.9596	20.0863	37.9435
32.6521	21.288	52.0467	8.75082	19.5947	37.8489
32.5238	21.288	51.9448	8.92504	19.7082	33.7278
32.4122	21.288	44.0498	14.1117	19.2649	33.8743
32.3175	21.288	44.0688	14.1625	19.4663	38.3418
32.2398	7.096	44.1004	14.2276	19.0028	38.2661
32.1793	7.096	44.1446	6.35956	19.0028	38.1991
32.1012	7.096	44.2014	6.31095	18.4825	38.141
32.1012	7.096	44.2707	6.16283	18.4825	38.0917
32.1012	7.096	44.3524	6.04511	17.9471	34.1603
32.1012	7.096	44.4466	5.9596	17.4272	38.6213
32.1012	7.096	52.5952	5.9077	17.4911	38.5195
32.1012	7.096	52.5157	8.71555	17.0228	38.4263
32.1012	7.096	44.79	8.902	16.575	38.3418
32.1012	7.096	44.79	9.02795	16.7755	38.2661
32.1012	7.096	44.79	14.3997	16.372	34.3696
32.1012	6.7552	44.79	14.5063	16.372	34.5528
32.1012	6.45746	44.79	6.31095	15.8357	38.7801
32.1012	6.27204	44.79	6.16283	15.3169	38.7228
32.1012	6.209	44.79	6.04511	15.3169	38.6743
30.8349	6.209	44.79	5.9596	14.8176	38.6346
30.7535	5.95018	44.79	5.9077	14.3398	38.6036
30.69	5.60988	44.79	5.8903	14.4944	38.5815
30.6446	5.39541	44.79	8.75082	14.0849	34.5528
30.6173	5.322	44.79	8.92504	14.2619	34.745
30.6082	5.322	44.79	14.6751	13.7648	39.1525
30.6082	5.17206	44.79	14.7519	13.2911	39.1481
30.453	6.7552	44.79	6.16283	13.4577	39.1481
30.3154	7.15123	44.79	6.04511	13.0584	39.1481
26.8028	7.57854	44.79	5.9596	12.6685	39.1481
26.9789	7.93357	44.79	5.9077	12.7124	39.1481
27.1334	22.175	44.79	5.8903	12.2435	34.9263
27.2462	22.175	44.79	5.73131	12.4242	39.7324
27.3788	22.175	44.79	8.902	12.037	39.7324
32.8817	22.175	44.79	9.02795	11.6607	39.7324
32.8563	5.60988	44.79	15.0617	11.8032	39.7324
32.8478	5.39541	44.79	6.04511	11.3948	39.7324
32.8478	5.322	44.79	5.9596	11.6846	39.7324
32.8478	5.322	44.79	5.9077	11.3704	35.1553
32.8478	5.322	44.79	5.8903	11.6607	35.3151
32.8478	5.322	44.79	5.73131	11.1975	40.3167
32.8478	5.322	44.79	5.60454	11.3948	40.3167
32.8478	5.322	44.79	8.92504	11.0219	40.3167
32.8478	5.322	44.79	9.11846	11.0975	40.3167
32.8478	5.322	44.79	15.3854	10.5571	40.3167
32.8478	5.322	44.79	15.4653	10.6098	40.3167
32.8478	5.322	44.79	5.9596	10.1535	35.5704
30.9342	5.17206	44.79	5.9077	10.3707	40.901
30.8349	5.67957	53.1904	5.8903	10.0154	40.901
30.7535	6.27204	53.1328	5.73131	10.0431	40.901
30.6082	6.7552	53.0856	5.60454	9.5014	40.8258
30.453	7.15123	53.0173	5.5122	9.55987	40.7379
30.3154	23.062	52.8963	5.45605	9.1122	40.6582
26.8028	23.062	52.7855	9.02795	9.35362	35.6997
26.9686	23.062	52.6852	9.17458	8.98906	35.9143
27.0408	23.062	52.5952	15.7285	9.1122	41.1382
27.1334	5.60988	52.5157	5.8903	9.35362	41.026
27.2462	5.39541	52.4466	5.73131	8.98906	40.9219
27.3788	5.17206	45.5365	5.60454	8.98906	40.8258
30.9342	4.77664	45.5365	5.45605	8.51141	40.7379
30.8349	4.52283	45.5365	5.16614	8.70562	40.6582
26.4575	4.435	45.5365	4.90103	8.34613	38.6036
26.6464	5.60988	45.5365	9.11846	8.51141	38.5815
26.8028	5.95018	45.5365	9.3299	8.70562	38.5682
26.9686	24.836	45.5365	16.0898	8.98906	38.5638
27.0408	24.836	45.5365	5.06581	9.1122	38.5638
27.1334	24.836	53.1328	4.81652	9.73317	38.5195
27.2462	24.836	53.0856	4.531	10.0154	38.4263
27.3788	24.836	53.0173	4.27454	10.0431	38.3418
31.4966	24.836	52.8963	4.05265	10.1535	38.2661
31.3369	24.836	52.7855	3.84468	10.3707	38.1991
31.1854	24.836	52.6852	9.17458	10.5571	38.141
25.3494	24.7408	46.283	9.3409	11.0975	38.0917
25.5356	24.5332	46.283	16.3744	11.1975	35.8
25.7421	24.3562	46.283	16.4682	11.3948	36.0424
25.9147	24.2104	46.283	3.89771	11.6128	41.1382
26.0755	24.0964	46.283	3.65301	11.6607	41.026
26.2566	24.0146	46.283	3.45071	11.8032	40.9219
26.3942	23.9654	46.283	3.26735	12.037	40.8175
26.5101	23.949	46.283	3.03949	12.1521	40.6876
26.6464	23.949	53.3369	9.11846	12.1521	40.5658
26.8028	5.322	53.2585	9.3299	12.1521	38.6346
26.9789	5.322	53.1904	9.46101	12.2435	38.6036
31.7872	5.322	53.1328	16.7095	12.4242	38.5815
31.673	5.322	53.0856	3.26735	12.6685	38.5682
24.8162	5.322	53.0488	3.03949	12.6685	38.5638
24.917	5.322	45.7989	2.86566	12.7124	38.5638
25.0397	5.322	45.9931	9.02795	12.8433	38.5638
25.184	5.17206	46.1685	9.17458	13.0584	36.0755
25.3494	4.77664	46.3552	9.3409	13.3538	41.026
25.5356	4.52283	46.5531	16.9292	13.7242	40.9219
25.6554	5.60988	46.7622	17.0561	14.1638	40.8258
25.7746	5.95018	46.9821	3.2039	13.9458	40.7379
25.9147	25.723	53.7688	3.03949	14.2619	40.6582
32.3175	25.723	53.7532	2.86566	14.3398	40.5658
32.2312	5.322	53.748	2.7561	14.4944	40.452
32.0665	5.322	53.748	8.92504	14.7233	40.3463
31.8922	5.322	53.748	9.11846	15.023	38.7317
31.6906	5.17206	45.6343	9.3299	15.3714	38.4086
24.6245	4.77664	45.8354	17.2535	15.023	38.0917
24.8162	5.17206	46.0476	3.03949	15.3169	37.7677
24.917	5.60988	46.271	2.86566	15.3169	37.4363
25.0397	5.95018	54.4945	2.7561	15.3169	37.1111
25.184	26.61	54.4945	9.02795	15.3895	36.7924
25.3494	26.61	54.4945	9.17458	15.5337	36.137
32.2312	5.39541	45.3342	17.4899	15.7474	36.3677
32.0665	5.322	45.561	17.5952	15.8357	40.8258
31.8922	5.322	45.7989	3.03949	15.8357	40.7379
31.6906	5.17206	45.9931	2.86566	15.8357	40.6582
31.5054	4.77664	46.1685	2.7561	15.8357	40.5868
31.3369	4.435	55.241	9.02795	15.8708	40.5237
24.3056	4.77664	55.241	9.17458	15.9758	40.4689
24.4542	5.17206	55.241	9.3409	16.1493	40.4224
24.6245	5.39541	45.2665	17.7694	16.372	40.3844
24.8162	5.60988	45.4446	3.03949	16.372	36.9775
24.917	26.9771	45.6343	2.86566	16.372	36.6762
25.0397	27.497	45.8354	2.7561	16.44	36.3818
25.184	27.497	55.9875	9.16338	16.575	36.0944
31.8922	4.77664	55.9875	9.24146	16.7755	35.8143
31.6906	4.52283	55.9875	9.3409	16.9243	35.5416
31.5054	4.435	44.8522	17.9247	17.0228	35.2764
31.3369	4.435	45.0938	18.0559	17.1857	35.0044
24.0983	4.435	45.3342	3.03949	17.4112	36.4568
24.3056	4.435	45.561	2.86566	17.4911	40.9386
24.4542	4.435	45.7989	2.7561	17.618	40.9177
24.6245	5.17206	56.734	2.7186	17.8068	40.9052
24.8162	5.322	56.734	9.24146	17.9471	40.901
24.917	5.39541	56.734	9.3409	17.9781	40.901
31.8922	27.725	44.7215	9.46101	18.0709	35.1795
31.6906	28.0073	44.9143	18.2426	18.2244	34.8725
23.7254	28.1893	45.1185	3.03949	18.2244	34.5726
23.901	5.322	45.3342	2.86566	18.0709	34.2801
24.0752	5.322	57.4805	2.7561	17.9781	33.995
24.1792	5.322	57.4805	9.3409	17.9471	33.7177
24.3056	5.322	57.4369	9.46101	17.8068	36.5923
24.4542	5.322	44.6217	9.60102	17.618	36.7924
24.6245	5.322	44.8522	18.5771	17.4911	33.9699
32.2312	5.39541	45.0938	3.1717	17.4112	33.7127
32.0665	5.60988	45.2665	3.1717	17.1857	33.4483
31.8922	23.2827	58.0641	3.1717	17.0228	33.187
23.4418	23.5682	57.9632	9.46101	16.9243	36.7738
23.5722	23.8832	57.8718	9.60102	16.7755	36.9544
23.7254	24.2266	44.4027	9.68617	16.575	33.4483
23.901	24.5332	44.6217	18.7968	16.44	33.187
24.0983	24.7408	44.8522	18.922	16.372	32.9288
24.3056	24.8993	45.0938	3.45071	16.1493	36.9544
32.3003	24.9782	58.5325	3.29862	15.9758	37.1433
31.8922	25.0882	58.461	3.2039	15.8708	33.187
31.4966	25.2289	58.399	9.60102	15.7474	32.9288
23.2509	25.3998	44.3713	9.76007	15.5337	32.6634
23.3346	25.6004	44.5405	19.0518	14.93	32.4063
23.4418	25.8298	44.7215	3.6248	14.8176	37.1617
23.5722	25.9666	44.9143	3.6248	14.78	37.3313
23.7254	26.1025	59.0302	9.68617	14.7233	32.6634
23.901	26.2678	58.9121	9.78109	14.4944	32.4063
24.0752	26.4618	58.8032	9.89585	14.3398	32.1578
31.6818	26.6838	44.3901	19.0518	14.2619	37.2718
31.2657	26.9333	44.6217	19.2501	13.7242	37.4135
23.1789	27.137	44.8522	3.87129	13.7242	37.5637
23.3346	27.3248	59.4441	3.73636	13.7039	32.4537
23.4418	27.5399	59.355	3.65301	13.4577	32.2267
23.5722	27.725	59.2751	9.78109	13.2911	37.5092
23.7254	27.8524	59.2046	9.89585	13.2069	37.6953
23.901	28.0073	59.1434	10.0298	13.2069	32.5534
31.4966	28.1893	44.1951	19.2501	13.2069	32.3483
31.069	28.3979	44.4027	4.0779	13.2069	32.1524
30.6446	28.6049	44.6217	4.0779	13.0584	37.5637
23.2509	6.209	44.8522	4.05265	12.8433	37.7225
23.3346	6.209	59.7667	9.78109	12.7124	37.8895
23.4418	5.322	59.65	9.89585	12.6685	32.4537
23.5722	5.322	44.1951	10.0298	12.6685	32.2267
23.7254	5.39541	44.3713	10.1316	12.4242	37.7586
30.862	5.60988	44.5405	19.3193	12.2435	37.9795
30.4621	5.95018	44.7215	4.29848	12.037	32.5534
30.0291	22.4395	60.2819	4.17738	11.8032	32.3483
23.5722	22.7356	60.1848	4.103	11.6607	32.1524
23.7254	23.062	44.3713	9.76007	11.3948	37.6318
23.901	23.4175	44.5405	9.89585	11.1975	37.8895
30.2326	23.8007	44.7215	10.0298	11.0219	38.0917
29.8336	29.3917	60.8341	10.1316	10.7662	32.4537
29.4482	6.7552	60.6552	19.2661	10.6098	32.2267
23.3823	6.45746	60.485	4.531	10.3707	37.6726
23.6077	6.27204	60.3235	4.531	10.1535	37.912
23.8543	6.209	55.9527	9.46101	10.0154	32.5534
24.0983	6.209	55.7831	9.60102	9.73317	32.3483
29.7307	5.95018	55.588	9.76007	9.55987	32.1524
29.3818	5.60988	55.4022	9.89585	9.5014	37.5456
29.048	5.39541	55.2259	10.0298	9.5014	37.7586
23.3823	5.322	55.0591	19.2341	9.5014	37.9795
23.6077	5.322	54.8665	4.9841	9.5014	32.4537
23.8543	5.39541	54.6783	4.9841	9.5014	32.2267
29.3818	5.60988	54.4996	4.9841	9.5014	37.6318
29.048	5.95018	54.3307	9.3409	9.5014	37.8895
28.72	20.6882	54.1457	9.46101	9.5014	32.5534
23.3823	21.1583	53.955	9.60102	9.5014	32.3483
23.6077	21.6544	53.7739	9.76007	9.5014	37.3678
23.8543	22.175	53.6027	19.2234	10.0431	37.6318
29.048	22.7183	53.4257	5.4372	10.0431	37.8895
28.72	6.209	53.2323	5.4372	10.0154	32.6634
28.3784	6.209	53.0488	5.4372	9.73317	32.4063
23.3823	5.95018	52.8752	9.02795	9.55987	37.3678
23.6077	5.60988	52.7063	9.17458	9.5014	37.6318
23.8543	5.39541	52.5103	9.3409	9.5014	32.6634
28.7297	5.322	52.3243	9.46101	10.0431	32.4063
28.4274	5.60988	52.1483	9.60102	10.0154	36.848
28.1417	5.95018	51.9824	19.2234	9.73317	37.1065
23.1548	6.209	51.7891	5.8903	9.55987	37.3678
23.3823	6.209	51.6004	5.8903	9.5014	37.6318
23.6077	19.9329	51.4219	8.902	10.0431	32.6895
23.8543	20.2656	51.2537	9.02795	10.0431	32.4537
28.5741	20.6311	51.0685	9.17458	10.0431	35.3151
28.3292	21.0277	50.8772	9.3409	10.0431	35.6615
28.1021	6.209	50.6961	18.9057	10.5571	35.9997
23.1548	6.209	50.5255	19.2234	10.5571	36.3442
23.3823	5.95018	50.3653	6.3434	10.5571	36.6948
23.6077	5.60988	50.2157	6.3434	11.0975	37.0513
28.5741	5.39541	50.0768	6.3434	11.0975	32.7677
28.3292	5.322	49.9486	8.59697	11.0975	32.5534
28.0524	5.322	49.7978	8.75082	11.0975	34.0352
27.7428	5.322	49.6353	8.902	11.6128	34.3696
23.1548	5.322	49.4835	9.02795	11.3948	34.7106
23.3823	5.322	49.3425	9.17458	11.1975	35.058
23.6077	5.322	49.2124	18.9057	11.0219	35.4117
28.1417	5.17206	49.0707	6.7965	10.7662	32.8977
27.8731	6.209	48.9057	6.7965	11.1975	32.3957
27.622	6.209	48.7517	8.46461	11.0219	32.7417
27.389	6.209	48.6086	8.59697	10.7662	33.0788
23.3823	6.27204	48.4766	8.75082	10.6098	33.4228
23.6077	19.6346	48.3442	8.902	10.3707	33.7734
27.8731	19.9329	48.1768	18.9057	10.1535	34.1303
27.622	20.2267	48.0203	7.2496	10.0431	33.187
27.389	20.478	47.741	7.2496	10.5571	32.8977
27.1745	5.60988	47.4072	7.2496	10.3707	31.1164
23.6077	5.39541	47.0828	8.2683	10.1535	31.4492
23.8543	5.322	46.7681	8.35475	10.0431	31.7894
27.7026	5.17206	46.4633	8.46461	10.0431	32.1365
27.5311	4.77664	46.1685	8.59697	10.0154	32.4905
27.3788	7.096	45.884	8.75082	9.73317	33.0737
27.2462	7.096	45.6099	18.9057	10.1535	32.7677
27.1334	7.096	44.3713	7.7027	10.0431	29.4941
26.9789	7.096	44.5405	7.7027	10.0431	29.8222
23.6077	19.6946	44.7215	8.2683	10.0154	30.158
23.8543	19.8339	44.9143	8.35475	9.73317	30.5014
24.0983	20.0116	60.9027	8.46461	9.55987	30.8519
27.5311	20.2267	60.7607	8.59697	10.0431	31.2095
27.3788	5.39541	60.6276	8.65646	10.0431	32.9755
27.2462	5.322	60.485	18.9057	10.0154	32.6895
27.1334	5.322	60.3004	8.1558	9.73317	28.3672
27.0408	5.17206	57.5774	8.1558	10.1535	28.6843
26.9686	4.77664	57.4078	8.1558	10.0431	29.0098
26.9169	4.435	57.223	8.35475	10.0431	29.3433
23.8543	3.96679	57.0328	8.46461	10.5571	29.6673
24.0983	3.6572	56.8518	8.59697	10.5571	32.8977
27.6321	3.548	46.0476	8.6089	10.3707	32.5796
27.5311	7.57854	45.7989	8.62082	10.7662	27.2374
27.3788	7.93357	45.561	8.65646	10.6098	27.5614
27.2462	7.98301	45.3342	18.9057	10.5571	27.8755
27.1334	7.98301	45.1185	8.6089	11.0975	28.1982
23.8543	7.98301	44.9143	8.6089	11.0975	28.5292
24.0983	7.98301	44.7215	8.59697	11.0219	32.7417
24.3171	20.0116	44.5405	8.6089	10.7662	32.4115
27.7829	20.2267	44.3713	8.62082	10.6098	25.9471
27.7126	20.478	44.214	8.65646	10.5571	26.2935
27.6623	4.435	44.3713	8.71555	10.3707	26.6482
24.0983	4.435	44.5405	18.9057	10.1535	27.0109
24.3171	4.435	44.7215	9.062	10.0154	27.3812
28.3784	4.435	44.9143	9.062	9.73317	32.5796
28.3685	4.435	60.8341	9.062	9.55987	32.269
28.2603	3.96679	60.6552	9.062	9.35362	24.7966
24.3171	3.548	60.485	9.062	9.1122	25.1317
24.5565	7.15123	60.3235	8.62082	8.98906	25.4556
28.8458	7.31439	60.1709	8.65646	8.70562	25.7689
28.72	7.57854	59.2046	8.71555	8.51141	26.0915
28.6131	7.93357	59.0302	8.79761	8.98906	32.4694
24.3171	7.98301	58.86	8.902	8.98906	32.179
24.5565	8.03213	58.6656	18.9057	8.98906	31.8966
24.8162	8.17774	58.4801	9.46101	8.98906	23.6407
29.2678	20.2656	44.8025	9.3409	8.98906	23.9848
29.2011	20.6311	44.6717	9.24146	8.98906	24.317
29.1533	4.52283	44.553	9.16338	8.98906	24.6517
24.5565	4.435	44.4466	9.1072	8.98906	24.9613
24.8162	4.435	44.3524	9.07332	9.5014	32.0887
29.871	3.96679	44.2707	8.65646	9.5014	31.7733
29.8616	3.6572	44.2014	8.71555	9.5014	31.4492
29.7213	3.548	44.1446	8.79761	9.5014	22.3643
29.5803	3.548	44.1004	8.902	9.5014	22.6901
24.5565	3.548	44.0688	9.02795	9.5014	23.0262
24.8162	3.548	44.3713	9.062	9.5014	23.372
25.0286	3.548	44.5405	18.9057	9.55987	23.7272
30.1957	3.548	44.7215	9.5151	9.73317	31.6009
30.094	3.548	44.9143	9.46101	10.0154	31.2805
30.0106	3.548	60.7607	9.3409	10.0431	21.3969
24.3171	3.548	60.6276	9.24146	10.0431	21.7372
24.5565	3.548	60.485	9.16338	10.1535	22.0878
24.8162	3.548	60.3004	9.1072	10.3707	22.4481
25.0286	5.17206	60.1107	9.07332	10.5571	31.4655
30.69	5.322	44.7962	8.62082	10.5571	31.1657
30.6446	5.322	44.6717	8.65646	10.6098	30.8741
30.6173	5.39541	44.553	8.71555	10.7662	21.1723
30.6082	5.60988	44.4466	8.79761	11.0219	21.5479
24.3171	5.95018	44.3524	8.902	11.0975	31.1054
24.5565	6.39625	44.2707	9.02795	11.0975	30.791
24.8162	6.7552	44.2014	9.062	11.1975	30.4734
31.1854	7.096	44.1446	9.062	10.7662	20.5836
31.0511	7.15123	44.0688	9.062	10.7662	20.9209
30.9342	7.31439	43.9358	9.062	10.6098	21.2688
24.0983	7.57854	43.8152	9.062	10.5571	30.6354
24.3171	7.93357	43.7069	9.07332	10.3707	30.3049
24.5565	7.98301	43.5281	18.9057	10.1535	19.9861
24.8162	20.2267	43.1488	9.5151	10.0431	20.3501
31.5761	20.478	42.7791	9.46101	10.0431	20.7241
31.4966	20.7642	42.4194	9.3409	9.5014	30.4734
31.4346	4.435	42.0698	9.24146	9.5014	30.1637
24.0983	4.435	41.7306	9.16338	9.5014	29.8623
24.3171	4.435	41.4022	9.1072	9.55987	19.7715
24.5565	4.435	41.0643	8.6089	9.73317	20.1054
32.1359	4.435	40.7305	8.6089	10.0154	30.0787
32.1099	4.435	40.4008	8.6089	10.0431	29.7993
32.0665	4.52283	40.0614	8.6089	10.0431	29.4941
23.901	4.77664	39.7332	8.6089	10.1535	19.1665
24.0983	5.17206	39.4164	8.62082	10.3707	19.5282
24.3171	5.322	39.1112	8.65646	10.5571	19.9005
24.5565	5.322	38.818	8.71555	10.5571	29.6673
32.6521	5.39541	38.5371	8.79761	10.6098	29.3607
32.5238	5.60988	38.2686	8.902	10.7662	18.6427
32.4122	19.9329	38.0129	9.02795	11.0219	18.9605
24.0983	20.2656	37.7703	9.062	11.0975	19.2908
24.3056	20.6311	44.1951	9.062	11.0975	29.5693
24.4542	19.8339	44.3713	9.062	11.1975	29.285
33.0592	20.2267	44.5405	9.062	11.3948	29.0098
32.9579	20.478	44.7215	9.062	11.0219	18.5602
32.7968	19.8339	44.9143	9.062	11.0975	18.8431
23.8543	20.2462	38.254	9.062	11.0975	29.2675
24.0983	19.6346	38.0129	9.062	11.0975	29.0098
24.3171	19.9329	37.7703	18.9057	11.1975	18.2915
24.5565	20.2656	37.5409	9.52588	11.3948	18.5602
33.3278	19.6946	43.9105	9.5151	11.0219	18.8159
33.135	19.8339	44.1446	9.46101	11.0975	29.1741
32.9579	20.0116	44.3713	9.3409	11.0975	28.8623
23.8543	20.2267	44.5405	9.24146	11.0975	18.2915
24.0983	19.8339	44.7215	9.16338	11.1975	18.5602
24.3171	20.0116	38.0422	9.1072	11.3948	29.0627
33.5279	20.2267	37.844	9.07332	11.6128	28.7734
33.3278	20.478	37.6594	9.062	11.0975	18.2915
33.135	19.8339	37.4889	9.062	11.1975	18.5602
24.0983	20.0116	37.3325	9.062	11.3948	29.0098
24.3171	20.2267	43.6431	9.062	11.6607	28.7438
33.6854	20.478	43.8152	9.062	11.8032	18.2915
33.5279	19.6346	43.9992	18.9057	12.037	18.5602
33.3278	19.9329	44.1951	18.5826	12.2435	29.0098
33.135	20.2267	44.4027	18.9057	12.4242	28.7438
24.3056	20.478	37.9249	18.5826	12.6905	18.2915
24.4542	19.6346	37.7998	18.5826	12.2435	18.5602
24.6245	19.8339	37.6594	18.5826	12.4242	29.0098
33.6854	20.0116	37.4889	18.5937	12.6905	28.7438
33.5279	20.2267	43.2777	18.6268	12.8433	18.2915
33.3278	19.8339	43.4768	18.6818	13.0584	18.5602
33.135	20.0116	43.6878	18.7586	13.2069	29.0098
24.3171	20.2267	43.9105	18.8568	12.7124	28.7438
24.5565	19.8339	44.1446	18.9708	12.8433	18.5602
24.8162	20.0116	38.0642	19.0356	12.4242	29.0098
33.6854	20.2267	37.9249	19.1217	12.6905	28.7438
33.5279	20.478	37.7998	19.2287	12.8433	18.5602
33.3278	20.0116	37.6594	19.3193	12.4242	18.8159
33.135	20.2267	37.4889	19.3935	12.6685	29.0098
24.6245	20.478	42.9741	19.4886	12.1521	28.7438
24.8162	20.478	43.2004	19.6041	12.2435	18.5602
33.6854	20.5738	43.4384	19.6721	11.8032	18.8159
33.5279	20.7072	43.6431	19.7554	12.037	29.0098
33.3278	21.288	43.8152	19.859	12.2435	28.7438
24.8162	21.288	38.0129	19.8642	11.8032	18.5602
25.0286	21.288	37.7703	19.8745	12.037	18.8159
25.184	21.3065	37.5409	19.9055	11.6846	29.0098
33.8587	22.175	37.3101	19.957	12.037	28.7438
33.6854	22.175	42.9157	20.0289	12.3568	18.5602
25.184	22.175	43.0906	20.1209	12.037	18.8159
25.3494	23.062	43.2777	20.1871	12.2435	29.0157
34.2515	23.062	43.4768	20.1871	11.8032	28.7734
33.9983	23.8832	37.7703	20.1871	12.037	18.8159
25.5574	23.949	37.5409	20.1871	11.6846	29.0803
25.6554	24.3562	37.3101	20.1871	12.037	18.8793
25.7746	24.5332	37.0628	20.1871	12.3568	19.104
34.4705	24.9782	42.9157	20.2075	12.037	29.4072
34.2515	25.0882	43.0906	20.248	12.1521	29.2033
25.9147	25.6004	43.2777	20.3088	12.2435	19.0324
26.0755	25.7841	43.4768	20.3895	12.4242	19.2198
26.2247	26.0875	37.5409	20.4899	12.037	29.5288
34.7041	26.2678	37.3101	20.3895	12.1521	29.2675
34.4705	26.3724	37.0628	20.3088	12.1521	19.0772
26.3942	26.6838	43.0906	20.248	11.6607	19.3438
26.5101	26.9333	43.2777	20.2075	11.8032	29.5288
34.9681	27.3248	43.4768	20.1871	12.037	19.104
34.5834	27.5399	37.5409	20.1871	12.1521	19.3438
26.6464	27.7817	37.3101	20.1871	11.6607	29.7936
26.8028	28.0073	37.0628	20.1871	11.8032	29.5288
26.9789	28.0494	43.2777	20.1871	12.037	19.423
34.8003	28.3424	43.4768	20.1871	12.3568	29.7936
34.3733	28.3424	43.6431	20.1871	12.6905	19.5893
26.9686	28.6324	37.5409	20.1209	12.3568	19.7715
27.0408	28.6324	37.3101	20.0289	12.6905	30.0503
27.1334	28.8923	37.0628	19.957	13.0371	29.7936
27.2462	28.8923	43.2777	19.9055	13.3538	19.9691
34.5108	29.1768	43.4768	19.8745	13.7039	29.9821
34.0475	29.1768	43.6431	19.8642	14.0255	29.6673
26.9169	29.4853	43.8152	19.8642	13.7039	20.1478
27.1745	29.3649	37.5409	19.8642	14.0255	20.3249
27.3788	29.7377	37.325	19.8642	14.3398	29.8623
27.5311	29.3649	37.1229	19.859	14.4944	29.5693
34.1945	29.7509	43.0712	20.1209	14.0849	20.5172
33.7598	29.3649	43.3999	20.0289	14.3398	29.7993
26.8028	29.7509	43.7388	19.957	14.4944	29.5288
26.9789	29.3649	37.6594	19.9055	14.0849	20.88
27.1745	29.7509	37.4889	20.2075	14.3398	29.7936
27.389	29.3649	37.325	20.1871	13.8857	29.5288
33.9573	29.7509	42.7335	20.1209	14.0849	20.9453
33.5528	29.3649	43.0712	20.3895	14.3398	21.1804
26.9169	29.7509	43.3999	20.3088	13.8857	29.7936
27.1745	29.3649	37.844	20.248	14.0849	29.4941
27.3788	29.7509	37.6594	20.2075	14.3398	21.2688
33.7598	29.2845	37.4889	20.515	13.8857	29.6673
33.3362	29.7509	42.0698	20.4899	14.0849	29.3607
32.924	28.9603	42.3996	20.3895	13.7039	29.0627
26.6777	29.5253	42.7335	20.6645	13.8857	21.4367
26.9169	28.5636	43.0712	20.5949	13.4577	21.6191
27.1745	29.0958	38.0422	20.545	13.7039	29.285
27.389	28.2312	37.844	20.515	13.2911	29.0098
33.1602	28.7831	37.6594	20.8278	13.4577	21.8156
32.7798	28.2312	41.7306	20.7538	13.0584	29.2675
26.4575	27.7108	42.0698	20.6645	13.2911	29.0098
26.6777	28.2868	42.3996	20.9458	12.8433	21.956
26.9169	27.3248	38.2176	20.8869	13.0584	22.1726
27.1745	27.8524	38.0422	20.8475	12.6905	29.1741
33.0676	27.5542	37.844	20.8278	12.8433	28.8623
32.7203	26.9771	41.4022	21.1215	12.4242	22.2111
32.3864	27.597	41.7306	21.024	12.037	29.0627
26.4575	27.0353	42.0698	20.9458	12.2435	28.7734
26.6464	26.61	38.3849	20.8869	11.8032	22.4785
26.8028	27.1515	38.2176	21.1845	12.037	29.0098
26.9789	26.8162	38.0422	21.1555	11.6607	28.7438
32.7203	26.3426	37.844	21.1215	11.8032	22.4785
32.3864	26.9771	37.6594	21.024	11.3948	22.7352
32.0578	26.3724	37.4889	21.3005	11.6607	29.0098
26.2141	25.9059	41.4022	21.2329	11.1975	28.6545
26.4575	26.4618	41.7306	21.1845	11.3948	22.7352
26.6777	26.0875	38.0422	21.1555	11.0219	28.7497
26.9169	26.3276	37.844	21.4685	11.1975	22.7352
32.3003	25.723	37.6594	21.3871	11.3948	22.9965
31.8922	26.3426	37.4889	21.3005	11.0219	28.8682
25.7421	25.7841	37.3325	21.2329	11.1975	28.5292
25.9147	25.9059	37.1904	21.1845	11.3948	22.9965
26.0755	25.585	37.0628	21.4876	11.6128	28.6843
26.2566	26.0875	36.9499	21.4685	11.0975	28.3672
26.4575	25.723	36.8517	21.3871	11.1975	22.9965
26.6777	25.7841	41.0847	21.3005	11.3948	23.2622
32.1359	25.9059	41.4022	21.583	11.6607	28.5292
31.7609	25.585	41.7306	21.5258	11.8032	28.1982
31.3991	26.0875	37.4889	21.4876	11.3948	23.2622
25.184	25.7841	37.3325	21.4685	11.6128	28.2888
25.3494	25.9059	37.1904	21.7865	11.6607	27.9305
25.5356	26.0875	37.0628	21.7535	11.8032	27.58
25.7421	26.3276	36.9499	21.6589	11.3948	23.5176
25.9685	25.723	36.8517	21.583	11.6607	27.7158
26.2141	26.3426	36.7685	21.5258	11.8032	27.3874
31.717	25.723	36.7002	21.4876	12.037	23.5539
31.3902	25.723	36.6014	21.7959	12.1521	23.7919
31.0511	25.723	40.8943	21.7535	12.2435	27.5614
24.6245	25.723	41.1727	21.6589	12.4242	27.2374
24.8162	25.723	41.4627	21.583	12.037	26.9032
25.0286	26.3426	37.1904	21.5258	12.2435	23.8706
25.2613	26.3724	37.0628	21.4876	12.4242	27.0109
25.5138	26.4618	36.9499	21.7535	12.6685	26.6482
25.7421	26.61	36.8517	21.6589	12.7124	26.2935
31.3902	26.8162	36.7685	21.583	12.8433	24.0204
31.0511	27.079	36.7002	21.4924	13.0584	24.2115
24.3171	27.3248	36.6014	21.3727	13.2069	26.423
24.5565	27.5542	36.4564	21.2378	12.6685	26.0915
24.8162	27.7108	36.3263	21.1215	12.7124	25.7689
25.0286	27.8524	36.211	21.3871	12.8433	24.0417
25.184	28.0494	36.1109	21.3005	13.0584	24.303
31.2657	28.2312	36.0259	21.2329	13.2069	25.9471
30.862	28.8514	35.9562	21.1215	13.2069	25.6094
24.3056	28.8786	35.9019	20.9898	12.6685	24.0417
24.4542	28.9603	35.8631	20.8623	12.7124	24.303
24.6245	29.0958	35.8398	21.1215	12.8433	25.7358
24.8162	29.8037	35.832	21.024	13.0584	25.3683
31.069	30.0142	35.832	20.9458	12.6685	25.0091
30.6446	30.1058	35.832	20.8623	12.6685	24.0417
30.2326	30.1058	35.832	20.7488	12.6685	24.303
24.0983	30.7394	35.832	20.6098	12.7124	25.1317
24.3171	30.7394	35.832	20.4899	12.8433	24.7966
24.5565	31.3853	35.832	20.7538	12.4242	24.0417
24.8162	31.4604	35.8398	20.6645	12.6685	24.303
30.4713	31.5852	35.8631	20.5949	12.6685	24.0417
30.094	32.2873	35.9019	20.4899	12.6685	24.303
24.3056	32.4817	35.9562	20.3895	12.1521	26.423
24.4542	32.6146	36.0259	20.3088	12.1521	26.0915
24.6245	32.6146	36.1109	20.5949	12.2435	24.303
30.3889	32.6146	36.211	20.4899	12.4242	26.261
30.0291	32.6146	36.3263	20.3895	12.6685	25.9471
24.3056	32.6146	36.4564	20.3088	12.6685	24.155
24.4542	32.6146	36.6014	20.248	12.1521	24.471
24.6245	33.2477	36.7002	20.2075	12.1521	26.0915
24.8162	33.2477	36.7685	20.4899	12.1521	25.7358
30.2326	33.2477	41.0779	20.3895	12.2435	25.3683
29.8336	33.2477	41.3281	20.3088	12.4242	23.9848
29.4198	33.869	37.5928	20.248	12.6685	24.317
24.3056	33.869	37.689	20.2075	12.6685	25.4758
24.4542	33.8922	37.7998	20.1871	12.1521	25.1317
24.6245	34.5475	37.9249	20.4899	12.1521	23.8492
24.8162	34.6385	38.0642	20.3895	12.1521	24.155
29.6086	35.3245	38.1884	20.3088	12.2435	25.2807
29.2011	35.3245	38.254	20.248	12.4242	24.9613
28.8072	35.2129	38.3341	20.545	12.037	23.7847
28.3784	35.8001	41.0779	20.4899	12.1521	24.063
23.901	35.7561	41.3281	20.3895	12.1521	25.1317
24.0983	35.7561	41.55	20.3088	11.6128	23.6624
24.3056	36.3778	39.1682	20.5949	11.6128	23.9848
24.4542	36.1935	39.2747	20.545	11.0975	25.2807
24.6245	36.0192	39.3951	20.4899	11.1975	23.5539
24.8162	36.572	39.5293	20.3895	11.3948	23.8492
28.5741	36.4642	39.677	20.6645	11.0219	25.4556
28.1714	36.3995	39.8382	20.5949	11.0975	23.7847
27.7829	36.3778	40.0127	20.545	11.0975	25.6094
27.4093	37.0104	40.1309	20.515	10.5571	23.6624
23.1789	37.0104	41.1186	20.8278	10.6098	23.9848
23.3346	36.9146	41.3281	20.7538	10.1535	25.7358
23.4418	36.7223	41.55	20.6645	10.3707	23.5539
23.5722	36.572	40.9964	20.5949	10.5571	23.8492
23.7254	37.1377	41.1389	20.8869	10.6098	25.8284
23.901	37.0528	41.2944	20.8475	10.1535	25.4758
24.0983	37.0104	41.4627	20.8278	10.3707	23.1519
24.3056	37.0104	41.6438	20.8278	10.5571	23.5539
24.4542	37.0104	41.8373	21.1457	10.6098	25.6094
27.7126	37.0528	41.4627	21.1457	10.1535	25.2807
27.3381	37.1377	41.6438	21.1215	10.3707	22.8177
26.9169	37.2646	42.7596	21.024	10.6098	23.1961
26.5101	37.4331	42.9741	21.3005	10.7662	25.4556
22.9978	37.6427	43.2004	21.2329	10.3707	25.1317
23.1789	37.8199	41.6438	21.1845	10.5571	24.7966
23.2509	37.9653	41.8373	21.1555	10.6098	22.5543
23.3346	37.6427	42.0234	21.4685	10.7662	22.9073
23.4418	38.1513	44.1446	21.4685	10.3707	24.9613
23.5722	37.8199	44.3901	21.4685	10.5571	24.6517
23.7254	37.9653	44.6217	21.4685	10.6098	22.3643
26.7299	38.1513	41.8373	21.4685	10.1535	22.6901
26.299	38.3057	42.0234	21.4685	10.3707	24.7966
25.8825	37.8199	42.1888	21.4685	10.5571	24.471
25.481	38.3878	45.561	21.4685	10.0431	24.155
22.8397	37.9653	45.7989	21.3871	10.0431	22.5467
22.9978	38.1513	46.0476	21.3005	9.55987	24.3521
23.1789	37.6322	42.1888	21.2329	9.73317	24.063
23.3346	38.2646	42.3668	21.1845	10.0154	23.7847
23.4418	37.0528	46.9821	21.1555	9.55987	22.4785
23.5722	37.6531	47.2128	21.1457	9.73317	22.7577
25.7421	36.572	47.4542	21.1457	10.0154	24.0417
25.3824	37.1377	42.3668	21.1457	9.70451	23.7847
25.0397	36.0192	42.5571	21.1457	10.0154	23.5176
24.7149	36.7223	42.753	21.1457	9.70451	22.4861
22.9978	35.8879	48.4075	21.1457	10.0154	22.7352
23.1789	35.1458	48.6315	21.1215	10.3707	23.7847
23.2509	35.8001	48.8659	21.024	10.0154	23.5176
23.3346	35.1234	42.753	20.9458	10.3975	23.2622
23.4418	34.5019	42.9157	20.8869	10.1535	22.7877
25.0397	35.1234	49.8146	20.8475	10.6883	23.5176
24.7149	33.869	50.0545	20.8278	10.3707	23.2622
24.3743	34.5019	50.2822	20.8278	10.6883	22.9965
24.0405	33.869	42.9157	20.8278	10.3707	22.7352
23.2509	33.2477	43.0906	20.8278	10.6883	22.9147
23.3346	33.869	43.2777	20.8278	10.3975	23.115
23.4418	32.6387	51.2265	20.8278	10.8692	22.9965
23.5722	33.2477	51.4706	20.8278	10.6883	22.7352
24.3743	32.1408	43.252	20.7538	11.0219	22.4785
24.0405	32.711	43.4768	20.6645	10.6883	22.2111
23.8893	32.2873	52.4147	20.5949	11.0975	21.956
23.901	31.9813	52.6428	20.545	10.8692	21.6901
23.9359	32.4817	43.1294	20.515	11.3704	23.115
24.3743	31.4604	43.432	20.505	11.8032	23.2842
24.0405	32.0427	43.6878	20.505	11.5888	21.956
24.6358	31.045	53.2899	20.505	12.037	21.6901
24.6358	31.5852	53.1485	20.505	11.6846	21.4288
24.6358	31.2471	53.0173	20.505	12.0601	21.1723
24.6358	30.7394	43.252	20.505	12.5136	23.5249
24.3743	31.3602	43.5281	20.505	12.3116	21.4288
24.0405	30.2102	53.5871	20.505	12.7562	21.1804
25.3824	30.7905	53.3526	20.505	12.5136	23.8349
25.3824	29.8037	43.1294	20.505	13.0371	23.9563
25.3824	30.3401	43.432	20.505	12.8866	21.4845
24.3743	29.4853	43.6878	20.505	13.4577	21.2688
24.0405	30.0142	53.8309	20.515	13.228	24.2115
23.7137	28.8786	53.5871	20.545	13.7648	24.303
26.1289	29.4853	43.252	20.5949	13.6224	21.6191
26.1289	28.9603	43.5281	20.6645	14.1638	21.4288
26.1289	28.5636	54.0633	20.7538	14.6664	24.7139
26.1289	29.0958	53.8309	20.8278	14.4944	21.6901
24.0405	28.2312	53.5871	20.8278	15.097	21.4288
23.7137	28.7831	43.1294	20.8278	15.0045	25.186
26.8755	28.2312	43.432	20.505	15.5874	25.2334
26.8755	26.9771	43.6878	20.8278	15.3895	21.6901
26.8755	27.597	54.0633	20.505	15.9584	21.4288
26.8755	28.2312	53.8309	20.515	15.8181	25.6094
24.0405	29.4853	43.252	20.545	16.3038	25.7358
23.7137	28.8514	43.5281	20.5949	16.1147	21.6901
27.622	29.4853	54.2948	20.6645	16.6923	25.7689
27.622	28.2312	54.0633	20.7538	17.0555	21.956
27.622	28.8514	43.1294	20.8278	17.4751	21.7137
27.622	27.597	43.432	20.8278	17.2343	25.6094
24.0405	28.2312	43.6878	20.515	17.7441	25.9471
23.7137	26.9771	54.5354	20.8278	18.1785	22.0259
28.3685	27.597	54.2948	20.545	18.6625	25.4556
28.3685	26.4618	54.0633	20.5949	18.3615	25.7689
28.3685	27.0353	42.7335	20.6645	18.7221	22.3643
28.3685	25.7841	42.987	20.7538	19.1343	25.6094
28.3685	26.4618	43.252	20.8475	19.5947	22.7277
28.3685	25.0882	43.5281	20.8869	20.1001	25.4556
28.3685	25.723	54.5559	20.6645	19.835	25.7689
28.3685	24.469	54.346	20.9458	20.307	22.9965
28.3685	25.0882	54.1457	20.7538	20.7011	25.2807
28.3685	23.8338	53.955	20.8475	21.0746	25.6094
28.3685	24.469	42.5571	20.5949	20.7951	23.2622
28.3685	23.215	42.8377	20.8869	21.2458	25.4556
28.3685	23.8338	43.1294	20.6645	21.6999	23.5176
28.3685	23.215	54.4996	20.7538	22.0565	25.3683
28.3685	22.5793	54.3307	20.545	22.4571	25.656
28.3685	23.215	54.1457	20.8475	22.8994	23.7847
28.3685	22.5793	53.955	20.5949	23.3692	23.5176
28.3685	21.9611	42.4456	20.6645	23.045	25.3481
28.3685	22.5793	42.7335	20.7538	23.4287	25.6094
28.3685	21.9611	42.987	20.545	23.853	23.7919
28.3685	21.3249	54.4996	20.8475	24.3158	25.3481
28.3685	21.9611	54.3307	20.5949	24.7136	25.6094
28.3685	21.3249	54.1457	20.6645	25.0384	24.0913
28.3685	20.7072	53.955	20.4899	25.381	25.3481
28.3685	21.3249	42.03	20.7538	25.7082	25.6094
28.3685	20.7072	42.2878	20.545	25.381	24.4151
28.3685	20.2267	42.5571	20.5949	25.6866	24.2115
24.0405	20.7831	42.8377	20.3895	25.8811	25.3481
23.7137	20.4203	54.4996	20.6645	26.1168	25.6094
28.8169	20.6882	54.3307	20.4899	26.3928	24.5684
28.9904	20.4203	54.1715	20.5949	26.7076	25.3481
29.1151	20.934	54.0221	20.6645	26.3822	25.6094
29.1151	20.6882	41.864	20.7538	26.7076	24.8242
29.1151	20.4203	42.1492	20.8623	27.0497	24.5684
29.1151	20.934	42.4456	20.7488	27.3366	25.6094
29.1151	20.6882	54.6171	20.9898	26.9155	24.8242
29.1151	20.7831	54.4894	20.9065	27.0497	24.5684
29.1151	20.4203	54.3307	21.0825	27.173	25.6094
29.1151	20.934	54.1457	21.2764	27.3366	25.8747
29.1151	20.6882	41.764	21.4829	26.9155	24.8242
29.1151	20.4203	42.03	21.6826	27.1422	24.5684
29.1151	20.934	42.2878	21.8852	27.3366	25.6094
29.1151	20.6882	54.6783	21.8852	27.5296	25.8747
24.0405	20.6311	54.4996	22.0907	27.0497	24.8585
23.7137	21.0277	54.3307	22.0907	27.173	24.6309
28.2603	21.0277	54.1715	22.2435	27.3366	24.4151
28.4274	21.0277	54.0221	22.3815	27.5397	25.4758
28.6131	21.4353	41.3281	22.5369	27.7714	25.8284
28.8169	21.4353	41.5902	22.7093	27.9514	24.7622
28.9904	21.4353	41.864	22.8984	28.1699	24.5684
29.1533	21.8173	42.1492	22.8984	28.3768	24.303
29.3344	21.8173	54.6171	23.1037	28.5725	24.0417
29.8616	21.8173	54.4894	23.1037	28.8056	25.2807
29.8616	22.2282	54.3307	23.3027	29.0752	25.6094
29.8616	22.2282	54.1457	23.5089	29.3803	24.303
29.8616	22.2282	53.955	23.7089	29.607	23.9848
24.0405	22.6142	41.1727	23.9115	29.832	23.6407
23.7137	22.6142	41.4627	24.1167	30.0275	25.0091
27.3788	22.3869	41.764	24.1167	29.607	25.3683
27.5311	22.8908	54.4996	24.3159	29.832	23.7272
27.7026	22.6663	54.3307	24.3159	30.0924	23.372
27.8931	22.6142	54.1715	24.5219	29.5599	23.0262
28.1021	23.0108	54.0221	24.722	29.5599	22.6901
28.3292	22.8908	53.8826	24.9246	29.0369	24.7966
28.5741	22.6663	40.4835	25.1297	29.0369	25.1317
28.8169	23.1301	40.7783	25.3493	29.0369	22.8177
24.0405	23.0108	41.0779	25.5831	28.5042	22.4481
23.7137	23.0108	41.3281	25.8307	28.5042	22.0878
27.1745	23.4175	41.5902	26.0916	28.5042	24.9134
27.3788	23.4175	54.4894	26.3422	27.9813	22.2111
27.5311	23.8007	54.3307	26.7483	27.9514	21.8781
27.7026	23.8007	54.1715	26.9623	27.3366	24.6586
27.8931	24.2104	54.0221	27.1898	27.173	25.0091
24.0405	24.2104	53.8826	27.4303	27.0497	21.9948
27.5311	24.5973	39.3385	27.6836	26.4771	21.627
27.7026	24.5973	39.7332	27.9493	26.4139	24.464
24.3743	24.9939	40.0614	28.2016	26.3928	24.7966
24.0405	25.0411	40.3732	28.4408	25.8703	21.7372
27.622	25.2445	40.6277	28.6924	25.8703	21.3969
27.8731	25.5388	40.8943	28.9559	25.6866	21.0672
28.1021	25.7841	54.4894	29.1819	25.0829	24.1903
24.3743	25.8603	54.3717	29.3817	24.9492	24.5476
24.0405	26.2078	54.264	29.5871	24.8597	21.0753
27.8731	26.0875	54.1663	29.7877	24.3043	20.6581
28.1021	26.3724	54.0221	29.9903	24.2814	23.9848
24.3743	26.6838	37.726	30.3949	24.2814	24.317
24.0405	27.137	38.0715	30.6002	23.7594	20.6581
27.8731	27.3248	38.4285	30.8008	23.7594	20.2492
28.1021	27.725	38.7965	30.9968	23.7594	23.842
28.3292	27.8524	39.1753	30.9239	23.2256	24.155
24.3743	27.7675	39.5645	30.8641	23.2256	20.2492
28.1021	28.1754	54.6171	30.8175	23.2256	19.8318
28.3292	27.7675	54.4894	30.7841	22.7039	23.6624
24.7149	28.1754	54.3307	30.7641	22.7039	23.9848
24.3743	27.8383	54.1715	31.0795	22.7039	19.8318
28.1021	28.1893	54.0221	31.0795	22.1699	19.423
28.3292	28.0494	37.2727	31.0795	22.1699	23.842
28.5741	28.3424	37.6816	31.0795	22.1699	19.423
24.7149	28.3424	38.0642	31.3557	22.1699	19.0055
24.3743	28.6324	54.6171	31.277	21.6485	23.6624
28.3292	28.8923	54.4894	31.2113	21.6485	23.9848
28.5741	29.4853	54.3717	31.1587	21.6485	19.0055
24.7149	28.5636	54.264	31.457	21.1142	18.5969
24.3743	28.9603	54.1663	31.4244	21.1142	23.5031
28.5741	29.3649	37.5112	31.4048	21.1142	23.842
28.8169	29.7509	54.7547	31.7202	20.5931	18.5969
24.7149	30.158	54.6171	31.7202	20.5931	18.1792
24.3743	30.5468	54.4894	31.7202	20.5931	23.3501
28.8169	27.3823	54.3307	31.7202	20.5931	23.6624
29.0384	27.7675	54.1715	32.039	20.0585	18.1792
24.7149	28.1754	54.0221	31.9909	20.0585	17.7708
24.3743	28.5636	37.4145	31.9138	20.0585	23.5031
29.0384	28.9603	37.7776	31.8494	19.5378	17.7708
29.2773	27.3823	54.6171	32.1414	19.5378	17.3528
24.7149	27.7675	54.4894	32.0966	19.5378	23.3501
24.3743	27.3248	54.3717	32.0646	19.0028	23.6624
29.2773	27.7675	54.264	32.0454	18.7072	17.3528
29.5332	27.079	54.1457	32.3515	18.3615	16.9447
24.7149	27.5542	37.726	32.2689	17.6969	23.174
24.3743	26.9771	54.6783	32.1829	17.4112	23.5031
29.5332	27.3967	54.4996	32.0806	17.1857	16.9447
29.7494	26.9771	54.3307	32.3515	16.575	23.0262
24.7149	27.3823	54.1457	32.2689	16.372	23.3501
24.3743	27.3823	53.955	32.1797	16.028	16.9447
29.6086	27.3823	53.7739	32.0454	15.3714	16.5265
29.9827	27.7675	38.0642	31.9235	15.023	23.174
24.7149	27.7675	54.2948	32.1829	14.7233	16.5265
24.3743	28.1893	54.0633	32.0806	14.0849	16.1186
29.4482	28.6599	53.8413	31.9909	13.8857	23.0484
29.8336	28.8923	53.6287	31.9138	13.7648	23.3501
24.7149	29.1768	53.4257	31.8139	13.2069	16.1186
24.3743	29.3649	38.0642	32.0806	13.2069	22.9965
29.3818	29.7509	38.3922	31.9909	12.6685	23.2695
29.7307	30.0142	53.955	31.8139	12.6685	16.1186
24.7149	30.2752	53.7739	31.6133	12.1521	15.7002
24.3743	30.5854	53.6027	31.8139	12.1521	22.855
29.2011	33.7177	53.4257	31.6133	12.1521	23.174
29.6086	33.4718	53.2323	31.408	11.6128	15.7002
24.7149	33.9502	53.0488	31.208	11.6128	23.0484
24.3743	33.2122	38.3922	31.0034	11.0975	15.7002
29.0768	33.7177	53.5871	31.208	11.0975	15.2926
29.4482	33.0102	53.3526	31.0034	10.5571	22.9965
24.7149	33.4718	53.1275	30.8108	10.5571	23.2695
24.3743	33.3423	52.9121	30.6304	10.5571	15.2926
28.9904	32.9983	38.7318	30.8541	10.5571	14.8739
29.3818	33.5305	53.4257	30.694	10.5571	22.855
24.7149	33.2122	53.2323	30.5465	10.0431	23.174
24.3743	33.3894	53.0488	30.7908	10.0431	14.8739
29.2011	33.5305	38.7318	30.6002	10.0431	14.4666
24.7149	33.7177	39.0613	30.3949	10.1535	22.6901
24.3743	33.9502	53.6027	30.6002	10.3707	23.0262
29.4482	34.2272	53.4257	30.3949	10.5571	14.4666
24.6471	34.955	53.2323	30.0348	10.0431	14.0475
24.2252	35.1794	39.0613	30.1269	10.1535	22.855
29.7307	35.4467	53.7739	29.7842	10.3707	14.0475
24.4542	35.679	53.6027	29.4515	10.6098	13.6406
29.6086	35.4467	53.4257	29.5663	10.1535	22.7577
30.0291	35.9208	39.0613	29.2241	10.3707	23.0484
24.7262	35.7561	39.3951	28.8351	10.5571	13.6406
24.3743	36.1065	53.955	28.9027	10.6098	13.2212
29.8336	35.9208	53.7739	28.5309	10.1535	12.8147
24.6471	36.4103	53.6027	28.1688	10.3707	22.6901
24.2252	36.2044	39.0613	28.2234	10.6098	22.9965
30.094	36.5289	39.3951	27.8205	10.1535	12.8147
24.4542	36.4103	54.1457	27.4266	10.3707	12.3949
24.0405	36.8933	53.955	27.4901	10.5571	22.5467
30.3889	36.6687	53.7739	27.1142	10.6098	22.855
24.2252	36.5289	38.739	26.7483	10.1535	12.3949
23.8192	36.9678	39.0613	26.8287	10.3707	11.9888
30.6446	36.1935	39.3951	26.42	10.6098	22.7577
24.0752	36.7223	54.3307	26.0207	10.1535	11.9888
23.7137	35.8879	54.1715	26.0798	10.3707	11.5686
30.862	36.4103	54.0221	25.6992	10.5571	22.7352
24.0405	35.8001	38.2686	25.3291	10.0431	22.9965
23.6077	35.1234	38.5371	25.414	10.1535	11.5686
31.1138	35.7561	38.818	25.0233	9.73317	11.163
23.8192	35.1234	39.1112	24.618	10.0154	22.6901
31.0511	35.1234	39.4164	24.6721	10.0431	22.9965
31.3991	34.5019	54.6171	24.2863	9.5014	11.163
24.0752	35.1234	54.4894	23.9115	9.55987	10.7422
23.7137	34.5019	54.3717	23.9929	9.73317	22.5467
31.2657	33.869	37.726	23.6308	9.35362	22.855
24.0405	34.5019	38.0642	23.2189	9.5014	10.7422
23.6077	33.8922	38.3922	23.2675	8.98906	10.3373
31.4966	33.3894	38.7174	22.8759	8.98906	22.7577
23.8192	33.9618	39.7962	22.4959	8.98906	10.2211
23.43	33.5305	55.0035	22.5733	8.98906	9.72469
31.7609	33.2122	54.902	22.2158	9.1122	22.7352
23.7137	33.7177	54.7547	22.3126	9.35362	22.9965
23.3704	33.3894	37.1529	21.9181	9.5014	9.58324
32.0578	33.3894	37.4443	21.5306	9.5014	9.12706
23.6077	33.295	37.7481	21.602	9.55987	22.9965
23.1909	32.6146	38.0642	21.2378	9.73317	9.08958
32.7203	33.2477	40.2003	20.8869	10.0154	8.68625
23.43	32.6146	55.3519	20.9213	10.1535	23.2622
23.0583	32.6146	55.2259	20.515	10.3707	8.68625
33.0592	32.6146	55.1097	20.5699	10.6883	8.26325
23.3704	31.9936	37.0628	20.1871	11.0219	23.174
33.3863	32.6146	37.3101	19.8176	11.1975	23.5031
23.6077	31.9936	37.5706	19.9055	11.3948	8.26325
23.1909	31.3602	55.7431	19.5622	11.6607	23.3501
33.7268	31.9936	55.6331	19.6146	11.8032	8.26325
23.43	30.7394	55.4876	19.2234	12.037	7.86096
23.0583	31.3602	36.2418	18.8459	12.3568	23.5539
34.3895	30.7394	36.647	18.9274	12.6905	7.83921
23.3704	30.5211	37.0628	18.5771	12.8433	23.5176
22.9978	30.3401	37.3921	18.5992	13.0584	23.7847
34.7282	30.2102	56.087	18.1749	13.3538	7.61834
23.1909	29.4853	55.9626	17.7636	13.7039	7.13229
22.7909	30.1319	55.848	17.8155	13.3538	23.7847
35.0556	29.4853	35.3939	17.4311	13.7039	7.03591
22.9978	29.4853	35.7464	17.0621	14.0255	23.6624
22.5697	29.4853	36.1109	17.1521	14.3398	23.9848
35.7249	29.4853	36.487	16.7708	14.4944	7.03591
22.7909	28.8514	56.483	16.7892	14.7233	6.6106
22.3962	29.4853	56.3645	16.3681	15.023	23.8492
36.0588	28.8514	56.2209	15.9617	15.3714	6.6106
22.5697	28.8514	34.3715	16.0195	15.6943	24.063
36.3972	28.2312	34.7985	15.6434	15.3714	6.6106
22.7909	28.8514	35.2124	15.7285	15.6943	24.0417
36.649	28.2312	35.6136	15.3854	15.9758	24.303
22.9978	28.2312	56.8224	15.4054	16.1493	6.6106
22.5697	28.2312	56.6996	15.4054	16.389	24.303
37.2747	28.2312	33.7992	14.9523	16.575	7.03591
22.7909	28.2312	34.1845	14.9523	16.7755	24.471
37.5132	28.2312	34.5816	14.9523	17.0392	7.03591
22.9978	28.2312	57.3252	14.9523	16.6923	24.3521
37.7797	28.2312	57.223	14.4992	17.0228	24.6517
23.1909	28.2312	57.0963	14.4992	17.1857	7.03591
22.7909	27.597	32.9223	14.4992	17.4112	24.5754
38.0736	28.2312	33.3344	14.4992	17.618	7.03591
22.9978	27.597	33.725	14.0461	17.8068	24.471
38.7339	27.597	34.0784	14.0461	17.4112	24.7966
23.1909	26.9771	57.6886	14.0461	17.6969	7.03591
39.0634	27.597	57.558	14.0461	18.04	24.6517
23.43	26.9771	31.8905	14.0461	18.2244	7.43693
22.9978	26.9771	32.2985	13.593	18.4372	24.8585
39.3973	26.3426	32.7185	13.593	18.5427	7.43693
23.1909	26.9771	33.15	13.593	18.6625	24.8242
39.7353	26.3426	58.1744	13.593	18.2244	25.0909
23.43	26.3724	58.0641	13.1399	18.4372	7.43693
40.0636	25.9059	57.9632	13.1399	18.5427	25.0909
23.6077	26.4618	31.0494	13.1399	18.6625	7.43693
23.1909	26.0875	31.3974	13.1399	18.8408	25.2807
40.7327	26.3276	31.7592	12.6868	19.076	7.86096
23.43	26.6248	32.1342	12.6868	19.2649	25.1521
41.0665	26.5804	58.561	12.6868	19.4663	25.4556
23.6077	26.9771	58.3465	12.6868	19.0321	7.86096
23.1909	26.9771	30.8604	12.2337	19.1197	25.3683
41.4044	27.0353	31.264	12.2337	19.2649	7.86096
23.43	26.61	58.86	12.2337	19.4663	25.2807
41.6594	27.1515	58.6656	11.7893	19.5947	25.6094
23.6077	26.8162	58.4801	11.8154	19.7082	8.26325
23.1909	26.3426	30.7428	11.8588	19.8771	25.4556
41.229	26.9771	31.1121	11.9192	20.0585	8.26325
41.7329	26.3426	59.016	11.5518	20.5931	25.3683
23.43	25.7841	58.7842	11.6492	20.5931	25.656
41.2966	26.3724	30.7156	11.7632	20.6472	8.26325
23.6077	25.9059	31.0494	11.3275	20.7549	25.3481
41.3909	25.585	59.2563	11.3366	20.9153	25.6094
23.8192	26.0875	59.016	11.3637	21.1142	8.68625
23.43	25.1195	58.7842	10.959	21.1142	25.6094
41.5119	25.723	30.7156	11.0244	21.1142	8.68625
23.6077	25.2133	31.0494	11.1079	21.1142	25.6094
41.2223	24.8519	59.2751	10.7701	21.6485	25.8747
41.6594	25.3688	59.0632	10.8744	21.6485	8.68625
23.8192	24.6452	30.7156	10.8838	21.6485	25.8747
23.43	25.1038	31.0494	10.4606	21.6999	9.08958
41.2966	24.8519	59.5799	10.5096	21.8024	25.8747
23.6077	24.6452	59.3878	10.5777	21.9552	26.1307
41.3909	25.1038	59.2046	10.6647	22.1574	9.08958
23.8192	24.3562	30.7156	10.3323	22.7039	26.1307
23.43	24.8519	31.0494	10.4311	22.7039	9.08958
41.0597	23.8667	59.7247	10.4606	22.7039	26.1307
41.5119	24.469	59.4957	10.0605	22.7039	26.3972
23.6077	23.4175	30.7156	10.1316	23.2496	9.51172
40.6779	23.9654	31.0494	10.2224	23.3214	26.1307
41.1885	23.6182	59.9622	9.89585	23.4406	26.3972
23.8192	23.215	59.7247	9.9682	23.6064	9.51172
40.244	23.8338	59.4957	9.9682	23.8062	26.2935
40.7327	23.215	59.2751	9.52588	24.373	9.51172
24.0405	22.5793	59.0632	9.55816	24.487	26.0915
23.6077	23.215	30.7156	9.6117	24.6458	26.423
40.3408	21.9611	31.0494	9.24146	24.8485	9.51172
23.8192	22.5793	59.5799	9.3409	25.4249	26.1894
40.0149	21.9611	59.3878	9.02795	25.5342	9.9159
40.465	21.3618	59.2046	9.17458	25.6866	25.9471
24.0752	21.9611	59.0302	9.3409	25.8811	26.2935
23.7137	21.472	58.86	9.07332	25.9992	9.9159
39.6792	21.6544	58.6656	9.1072	26.1275	26.0915
40.1747	21.4537	58.4801	9.16338	26.2976	9.9159
24.0405	21.9073	30.7156	8.79761	25.8811	25.8284
39.291	21.8173	31.0494	8.902	25.9992	26.1894
39.7634	22.2282	59.0302	9.02795	26.1275	10.3373
24.2252	22.175	58.86	8.59697	26.2976	25.6094
23.8192	22.6142	58.6656	8.46461	26.4771	25.9471
39.4185	22.3869	58.4801	7.91305	26.5821	10.3373
24.0752	22.6663	58.3035	7.82172	26.7285	25.7358
39.0777	22.3869	58.136	7.75582	26.9155	10.3373
39.5737	22.8908	57.9777	7.26375	26.9672	25.4758
24.3743	22.6663	30.7156	7.2496	27.0497	25.8284
39.1204	22.8908	31.0494	7.26375	26.5821	10.3373
24.6471	22.6142	58.561	6.85665	26.7285	25.6094
24.2252	23.1301	58.4229	6.9311	26.9155	10.7263
38.7123	22.7183	58.294	7.034	27.0497	25.7689
39.1916	22.8908	58.136	6.73582	26.9672	10.5336
24.4542	23.1301	57.9777	6.90141	26.9258	25.656
38.8273	22.5793	30.7156	7.09214	26.9155	25.9537
24.7262	23.215	31.0494	7.30602	26.7285	10.4032
24.3743	22.5793	58.561	7.16414	26.5821	25.8813
38.5319	22.5793	58.4229	7.43139	26.4771	10.774
38.9706	22.5793	58.294	7.71602	26.9672	26.1307
24.6471	22.6142	58.136	7.68936	26.9155	10.7422
38.6258	22.7183	30.7156	8.01616	26.7285	26.1307
24.8498	22.3869	31.0494	8.35475	26.5821	26.3972
24.4542	22.8908	58.7084	8.42815	26.4771	11.163
38.2415	22.6142	58.561	8.79761	26.4139	26.3972
38.7123	22.7183	58.4229	9.17458	26.2976	11.163
24.7262	22.8908	58.294	9.3299	26.1275	26.6546
38.3725	23.1301	30.7156	9.72847	26.5821	11.163
24.8162	23.215	31.0494	10.1316	26.4771	26.9159
38.0223	23.215	58.8648	10.5388	26.4139	11.5242
38.5319	23.8667	58.7084	10.7701	26.3928	26.9159
24.8162	23.9654	58.561	11.0337	26.2976	27.181
24.2827	24.129	58.4229	11.1907	26.1275	11.3451
37.5726	24.3562	30.6429	10.9497	25.9992	27.181
38.0662	24.469	31.0494	11.1448	25.9134	11.686
24.2827	24.469	58.7605	11.3547	25.8703	27.4372
37.1924	24.469	58.4229	11.1448	25.6866	11.598
37.6615	23.8338	58.0929	11.3547	25.0829	27.4683
24.2827	24.469	57.7562	11.1448	24.9492	27.7096
37.327	23.8338	30.4697	11.3547	24.8597	11.5686
24.2827	23.8338	30.8604	11.5518	24.8148	27.7773
23.7606	23.8338	58.0929	11.3547	24.8148	11.5686
37.0648	23.8338	57.7562	11.5518	24.8148	28.1072
37.4909	23.8338	57.4223	11.3547	24.8148	11.9888
23.7606	23.8338	57.0914	11.5518	24.6458	28.4573
36.7325	23.8338	30.3872	11.3547	24.487	11.9888
37.1924	23.215	30.7428	11.5518	24.373	28.4873
23.7606	23.8338	57.4223	11.7544	24.3043	28.7438
36.4508	23.215	57.0914	11.5518	24.2814	11.8312
36.8839	23.2827	56.7537	11.7544	24.2239	28.7438
23.7606	23.4175	56.4238	11.5518	23.6064	11.686
36.6109	23.6182	56.087	11.7544	23.4406	29.0098
23.8075	23.215	30.231	11.9622	23.3214	12.0457
36.7325	23.8338	30.6429	11.7544	23.2496	29.0098
23.901	23.215	56.3398	11.9622	22.1699	29.2675
23.4418	22.7183	55.9477	11.7544	23.2256	11.9888
36.4508	23.2827	55.5629	11.9622	22.1699	29.2675
36.8839	22.8908	55.1855	12.158	23.2256	11.9888
23.6077	23.1301	30.0275	11.9708	22.1699	29.5462
36.6109	22.5793	30.4605	12.2001	23.2256	11.9888
23.8075	23.215	55.4675	12.0647	22.1699	29.8451
36.7325	22.5793	55.0794	12.3257	22.1699	12.3949
23.901	22.3869	54.6732	12.158	22.1699	29.9536
36.8839	21.472	54.2485	12.3672	22.1951	30.1637
24.0405	22.175	53.8309	12.5893	22.2702	12.3258
23.6077	21.3618	30.231	12.4417	22.395	30.3049
36.649	21.3249	54.0479	12.6949	22.5685	12.1585
37.0648	20.6882	53.6494	12.5893	22.753	30.6354
23.8075	21.3249	53.2585	12.8236	22.8507	12.0457
36.8764	20.4203	52.8752	13.0694	22.9966	30.4734
23.901	20.2267	30.0924	12.959	23.1896	30.791
23.4418	19.9329	30.4697	13.1711	23.2496	11.9888
37.0648	19.6946	53.1485	13.3799	23.3214	30.6632
23.6077	19.5342	52.7855	13.21	23.8997	12.3949
36.7325	19.4534	52.3882	13.4488	24.0392	30.8741
37.1924	19.4534	51.9824	13.6983	24.2239	12.3949
23.8075	20.0705	51.5572	13.9581	24.2814	30.791
23.3227	20.0705	30.0275	13.7805	24.3043	31.1054
36.4508	20.0705	30.3872	13.9875	24.373	12.3949
36.8839	20.0705	51.7621	14.1843	24.487	30.9679
23.4418	20.0705	51.3568	13.9875	24.6458	12.3949
36.1437	20.0705	50.9592	14.1843	25.26	11.9888
36.6109	20.7072	50.5695	14.3926	25.0829	31.1164
23.6077	20.7072	30.231	14.1843	24.9492	11.9888
23.1909	20.7072	50.8333	14.3926	24.8597	30.9679
35.8417	20.6882	50.4648	14.5909	24.8148	31.2805
36.2822	21.6544	50.1046	14.3926	25.3371	11.9888
23.2269	21.472	49.697	14.5909	25.3371	11.5686
35.4666	20.7072	30.0275	14.7936	25.3371	31.1657
35.9582	21.3618	30.4605	15.0003	25.3371	11.5686
23.2269	20.7072	49.9319	14.7936	25.8703	31.384
22.7051	20.7072	49.5454	15.0003	25.8703	11.5686
34.6398	20.0705	49.1671	15.1974	25.8703	31.2095
35.0953	20.7072	29.832	15.0003	25.8703	31.5738
35.5607	20.0705	30.231	15.1974	25.8703	11.5686
22.7051	20.0705	49.4497	15.4054	25.8703	11.163
22.1962	20.0705	49.0934	15.604	25.8703	31.3187
34.3165	20.0705	48.746	15.4054	25.8703	11.163
34.8003	20.0705	48.4075	15.604	25.8703	31.4492
22.2714	20.0705	30.0924	15.8066	26.3928	11.163
21.8036	20.7072	48.746	16.0131	26.3928	10.7422
33.3613	20.7072	48.4075	15.8066	26.3928	31.2095
33.8505	20.7072	48.0783	16.0131	26.3928	31.5738
34.349	20.7072	30.0461	16.2106	26.2976	10.7422
21.9564	21.3249	30.3872	16.4182	26.1275	31.3187
21.5335	21.3249	48.4075	16.2106	25.9992	10.7422
32.5495	21.9611	48.0783	16.4182	25.9134	10.3373
33.0001	21.9611	47.741	16.6171	25.8703	31.4492
33.4613	21.9611	30.0461	16.8197	25.8703	10.2211
21.6497	21.9611	30.3872	16.6171	25.8703	31.2805
21.1154	22.5793	48.0783	16.8197	25.8703	31.6009
32.2052	22.3869	47.741	17.026	25.26	10.0527
32.7203	22.175	47.4072	16.8197	25.0829	31.4492
21.1154	22.0326	47.0769	17.026	24.9492	9.95027
20.5942	21.9611	30.3872	16.8197	24.8485	9.51172
31.1854	21.9611	47.4072	17.026	24.6458	31.5738
31.6906	21.9611	47.0769	16.8197	24.4529	9.51172
32.2052	21.9611	46.7383	17.026	24.2239	31.3187
20.5942	21.9611	30.3872	16.8197	23.6064	31.671
20.0596	21.3249	30.7156	17.026	23.4287	31.4492
29.8616	21.9611	47.0769	16.8197	23.1896	12.8679
30.3154	21.3249	46.7383	17.026	22.9966	31.5738
30.7807	21.3249	46.4093	16.8197	22.395	12.8147
31.2568	21.3249	30.3872	17.026	22.1574	31.3187
20.0596	21.1583	30.7156	16.8197	21.9552	31.671
19.5388	20.2267	46.7383	17.026	21.8024	12.8147
28.0226	20.934	46.4093	16.8197	21.2195	12.3949
28.5253	20.1097	46.0718	16.6171	21.1406	31.1164
29.0384	19.9329	45.738	16.4182	21.1142	31.4492
29.5615	19.6946	30.7156	16.0131	20.5931	12.3258
30.0291	19.5342	46.0718	15.8066	20.4982	30.9679
19.5388	19.4534	45.738	15.604	20.307	31.2805
26.299	19.1888	45.4078	15.4054	19.7082	12.1585
26.7299	18.9826	30.7156	15.1974	19.5947	30.791
27.1745	18.8579	31.0494	14.5909	19.0321	31.1164
27.6321	18.7113	45.738	15.0003	19.0028	12.0457
28.1021	18.4573	45.4078	14.3926	19.0028	30.6354
19.5388	18.286	45.0691	14.1843	18.4372	30.9679
24.2827	18.1997	44.7402	13.8992	18.2244	11.9888
24.8162	18.1997	30.779	13.6307	17.618	11.5686
25.3384	17.9604	31.0763	13.3876	17.4911	30.4734
25.8717	17.74	45.0691	13.1711	16.9243	30.791
26.3942	17.6065	44.7402	12.9748	16.8914	11.5686
19.5958	17.5617	44.4027	12.7675	16.7755	30.3049
19.1208	17.5617	44.0688	12.5648	16.575	30.6354
23.2269	17.4944	31.1926	11.9622	15.9758	11.5686
23.7606	16.4992	44.4215	12.3672	15.8708	29.8222
24.2827	17.2224	44.1131	11.7544	15.7474	30.158
19.266	16.3555	43.8152	11.5518	15.5337	30.4734
22.7051	16.3073	31.6361	11.3275	15.3895	11.5686
23.2269	16.3073	44.2203	11.0337	15.3169	29.6673
19.4674	16.3073	43.9485	10.7701	15.1155	29.9821
22.1711	16.3555	43.6878	10.9497	15.5337	11.9888
22.7051	17.74	43.4384	10.7414	15.3895	29.4941
19.5388	17.9604	31.7153	10.9497	15.3169	29.8222
21.6497	18.2645	32.0561	10.7414	15.1155	11.9888
22.1711	18.4573	43.9105	10.9497	14.93	29.3433
19.5388	18.7113	43.6878	10.7414	14.7044	29.6673
21.1154	18.9826	43.4384	10.9497	15.023	12.4224
21.6497	19.1888	43.2004	10.7414	14.7044	29.1741
19.5958	19.4737	32.0648	10.8933	14.3592	29.4941
19.1208	20.2267	43.6878	10.6068	14.0255	12.5046
20.5942	20.4203	43.4384	10.7701	14.3592	29.0098
21.1154	20.6882	43.2004	10.5388	14.0255	29.3433
19.266	20.7831	32.4449	10.7414	13.7039	12.9736
20.0596	20.934	43.6878	10.5388	13.3538	28.5292
20.5942	21.1583	43.4384	10.7414	13.0371	28.8623
19.4674	21.3249	43.2004	10.5388	13.3538	29.1741
19.5388	21.3618	42.9741	10.7414	13.0371	13.1305
20.0596	21.472	32.5905	10.5388	12.6905	28.3672
19.7234	21.6544	32.8545	10.7414	12.3568	28.6843
19.0038	21.9073	43.4384	10.5388	12.6905	13.6281
19.5388	22.5793	43.2004	10.3422	12.3568	28.1982
20.0318	22.6142	42.9741	10.5388	12.037	28.5292
18.4835	22.7183	42.7335	10.3422	11.5888	13.6406
19.0038	22.8908	33.049	10.5388	11.8032	28.0525
20.3903	23.1301	43.2004	10.3422	11.3704	28.3672
17.9481	23.215	42.9741	10.1316	10.8692	14.0475
18.4835	23.215	33.3845	10.3422	10.3975	27.8755
20.7962	23.8667	43.4384	10.1316	10.0154	28.1982
20.54	23.9654	43.2004	9.93726	10.3707	14.0718
17.4282	24.129	33.4262	10.1316	9.95956	27.7158
17.9481	24.3562	33.7332	9.94758	10.1535	28.0525
21.0228	24.5332	43.6878	10.1822	9.70451	14.5137
17.4282	24.6612	43.4384	10.0605	9.95956	27.5614
21.5465	24.8519	33.824	9.93726	9.44257	27.8755
16.8923	25.1038	43.9105	10.1316	9.70451	14.6075
17.4282	25.3688	43.6878	9.93726	9.2337	27.3874
22.1082	26.0875	34.2496	9.72847	9.44257	27.7158
16.4408	26.3276	44.1446	9.93726	9.02	15.079
16.9252	26.4618	34.4686	9.72847	9.2337	27.5614
22.7051	26.61	34.7022	9.55816	9.44257	15.2367
16.1501	26.8162	44.6217	9.4284	9.02	27.3874
16.5759	27.079	44.3901	9.69676	9.2337	27.7158
23.3346	27.3248	34.9503	9.55816	9.44257	15.2926
23.2509	27.5542	44.8522	9.4284	8.98906	27.5614
16.3729	27.8383	44.6217	9.3409	9.08157	15.7002
23.9359	28.1754	35.4096	9.63304	9.2337	27.7158
16.3729	28.9603	45.0938	9.55816	8.73756	15.7219
24.6471	29.2845	44.8522	9.4284	8.98906	27.5614
16.3729	29.5253	35.6527	9.3299	9.08157	27.8755
25.3824	29.8169	35.8942	9.55816	8.51141	15.7869
15.8365	30.158	45.3342	9.4284	8.73756	27.7158
16.3729	30.5211	45.0938	9.3409	9.02	16.2452
15.8365	30.7522	36.1186	9.29684	8.51141	27.5614
15.8365	30.8926	45.561	9.55816	8.73756	27.8755
15.8365	31.045	36.609	9.4284	8.34613	16.3708
15.8717	30.7522	46.0476	9.3409	8.70562	27.7158
15.5345	31.2471	45.7989	9.29684	9.02	16.5265
15.9767	30.8926	36.829	9.6117	8.70562	27.4683
15.7483	31.045	37.0628	9.55816	9.02	27.8326
15.8365	31.2471	46.271	9.4284	9.35362	16.9447
15.8365	31.4979	46.0476	9.3409	9.02	27.58
15.8365	31.2471	37.3101	9.63304	9.35362	16.9447
15.8365	31.7591	46.5052	9.6117	9.70451	27.7158
16.3729	31.4979	46.271	9.93726	9.95956	16.985
16.4408	31.7591	37.5409	9.93726	9.44257	27.4683
16.5759	31.4979	37.7703	9.80205	9.70451	27.8326
16.7764	31.9813	46.7502	10.0605	10.0154	17.4314
16.8923	31.7591	38.0129	9.97849	10.3707	27.58
16.8923	31.9813	47.2128	9.93726	10.0154	17.529
16.9252	31.5852	46.9821	10.1822	10.3707	27.3812
17.0237	32.1408	38.254	10.0605	10.6883	27.7158
17.619	31.7591	38.4792	10.3323	10.1535	17.9999
17.8078	31.9813	47.4542	10.1822	10.3975	27.4683
17.9481	31.5852	47.2128	10.0605	10.6883	18.151
17.9791	32.1408	38.7174	10.3323	10.3707	27.2374
18.0718	31.7591	47.6943	10.1822	10.6883	27.58
18.2254	31.9813	47.4542	10.0605	11.0219	18.5969
18.4382	31.7591	38.9685	9.94758	10.6883	27.3812
18.4835	32.2507	39.1895	9.80205	11.0219	18.5969
18.4835	31.9813	47.9216	9.69676	11.3704	27.4683
18.5437	32.2507	47.6943	9.55816	11.0219	19.0234
18.6635	31.9813	39.4234	9.80205	11.3704	27.2374
18.8418	32.4817	48.0783	9.69676	11.6846	27.58
19.0331	32.1408	39.67	9.55816	11.3704	19.0772
19.1208	31.7591	39.9011	9.4284	11.6846	27.3874
19.266	32.2873	48.4075	9.3299	12.037	19.5282
19.4674	31.9813	48.0783	9.17458	12.3116	27.5614
19.5958	31.9936	44.7402	9.062	11.8032	19.6328
19.7092	31.3853	44.4027	8.93653	12.0601	27.3874
19.8782	31.9936	40.1309	8.79761	12.3116	27.7158
20.1012	31.4604	48.4075	8.70377	11.8032	20.1054
20.3081	31.045	48.0783	8.93653	12.0601	27.5614
20.4993	31.5852	44.7402	8.79761	12.3116	20.2576
21.1285	31.2471	44.4027	8.70377	12.5136	27.7589
21.2207	31.3602	40.3732	8.54907	12.0601	20.3501
21.3516	30.7394	40.614	8.42815	12.3116	27.7035
21.5335	31.3602	48.4075	8.31781	12.5136	27.9794
21.7652	30.7394	48.0783	8.16838	12.0601	20.8063
21.9564	30.7394	44.7402	8.06722	12.3116	27.9611
22.1586	30.7394	44.4215	7.92601	11.8032	20.9209
22.7909	30.1058	44.1131	7.79543	12.0601	28.2224
23.0583	30.7394	40.8398	8.06722	12.3568	21.0672
23.3704	30.1058	48.4075	7.92601	12.037	28.2224
23.7137	30.1058	44.5029	7.79543	12.3116	28.4873
24.0405	30.0142	44.2203	7.7027	12.5136	21.1723
24.3743	29.8037	41.1186	7.54109	12.0601	28.4873
24.6471	29.6449	41.3281	7.43139	12.3568	21.2688
24.8498	28.8786	48.746	7.37593	12.037	28.6843
25.0953	29.5386	48.4075	7.30602	12.3568	21.3969
25.3824	28.7831	44.6467	7.16414	12.037	28.5591
25.7096	28.5636	44.3901	7.07765	12.3568	28.8623
26.0435	28.3979	41.6438	7.30602	12.037	21.8781
26.3836	28.2868	48.746	7.16414	12.3568	28.7734
26.709	28.2312	48.4075	7.07765	12.037	21.9948
27.0512	28.2312	44.8522	6.91627	11.6846	29.0098
27.3788	28.2312	44.6217	6.7965	12.037	22.0878
27.7126	28.2312	42.0234	6.73582	11.8032	29.0098
28.0524	28.0494	42.1888	6.68994	12.2435	29.2675
28.3784	27.8524	48.746	6.5347	12.037	22.2111
28.7297	27.7108	48.4075	6.7965	11.6846	29.2675
29.1151	27.6255	45.1185	6.73582	12.037	22.3108
29.5332	27.597	44.9143	6.73582	11.8032	29.5288
29.9827	27.5542	42.5571	6.68994	12.2435	22.7277
30.4621	27.3248	48.7517	6.5347	12.037	29.4941
30.9342	27.1515	48.4363	6.43976	12.3568	29.7936
31.3991	27.7108	45.4446	6.4078	12.037	22.7577
31.8922	27.5542	45.2665	6.73582	12.4242	29.3607
32.3434	27.3248	42.9157	6.73582	12.2435	29.6673
32.5923	27.079	43.0906	6.68994	12.6905	23.1961
32.8223	26.8162	48.8145	6.5347	12.4242	29.285
33.0508	26.61	45.8293	6.43976	12.2435	29.5693
33.5362	26.4618	45.6343	6.73582	12.6905	23.2695
33.9983	26.3724	45.4446	6.73582	12.3568	29.1741
34.4705	26.9771	43.4768	6.73582	12.037	29.4941
34.7041	26.9771	45.9931	6.73582	12.4242	23.372
34.9521	26.8162	45.8293	7.04858	12.2435	29.0098
35.0556	26.61	43.8152	6.91627	12.037	29.3433
35.4037	26.4618	43.9992	6.7965	12.4242	23.842
35.7795	26.3724	46.4093	6.73582	12.2435	28.5591
36.1822	26.9771	46.271	7.04858	12.7124	28.8623
36.3589	26.9771	44.3713	7.04858	12.6685	29.1741
36.6109	26.9771	46.8812	7.04858	12.4242	23.9634
36.7249	26.8162	46.7204	6.91627	12.8433	28.4932
37.0648	27.3248	44.8025	7.16414	12.6905	28.7734
37.3942	27.1515	44.9453	7.07765	12.4242	24.3801
37.728	27.0353	47.2895	7.04858	12.8433	28.3672
37.728	27.5542	47.142	7.04858	12.7124	28.6843
38.0662	27.3248	45.4078	7.04858	13.2069	24.3801
38.0662	27.1515	47.741	7.04858	13.0584	28.2647
38.3943	27.7108	47.6183	7.37593	12.8433	28.5591
38.7339	27.6255	45.8293	7.37593	12.6905	24.3801
39.0634	28.2312	45.9931	7.37593	13.0584	27.8755
39.291	28.2312	48.1768	7.37593	12.8433	28.1982
39.4185	28.0494	48.0203	7.37593	12.7124	28.4932
39.5737	28.5636	47.8751	7.37593	12.6685	24.8035
39.7563	28.3979	46.1685	7.37593	12.4242	27.7158
39.9661	28.9603	46.3552	7.68936	12.8433	28.0525
40.2024	28.8786	48.4766	7.68936	12.7124	24.8448
40.465	28.8514	48.3442	7.68936	12.6685	27.5614
40.7532	28.8514	48.1768	7.68936	12.4242	27.8755
41.0665	28.8514	48.0203	7.68936	12.2435	24.9134
41.4044	28.8514	46.7204	7.37593	12.7124	27.4683
41.7329	28.8514	48.6086	7.68936	12.6685	27.7589
42.072	29.4853	48.4766	7.37593	12.6685	25.0091
42.4019	29.4853	48.3442	7.37593	12.6685	27.0677
42.7358	29.4853	48.1768	7.37593	13.0584	27.3874
43.0735	29.4853	47.142	7.37593	12.8433	27.7035
43.4022	29.4853	47.2895	7.04858	12.7124	25.3683
43.7412	29.5386	48.7517	7.37593	12.6685	26.9602
44.0712	29.6449	48.6086	7.04858	13.2069	27.2562
44.405	29.8037	48.4766	7.04858	13.0584	25.2874
44.6554	30.0142	47.741	7.04858	12.8433	26.9159
44.7924	30.1058	49.0707	7.04858	12.6905	27.1872
44.9539	30.1058	48.8659	6.91627	13.0371	25.2334
44.9477	30.1058	48.6315	6.7965	12.6905	26.6546
44.8981	30.1058	48.4075	6.73582	12.4242	26.9159
44.8732	30.1058	48.1768	6.73582	12.2435	27.181
44.8732	30.7394	48.3442	6.73582	12.037	25.6294
44.8732	30.7394	48.8659	6.73582	12.4242	26.6546
44.8732	31.3602	48.6315	6.73582	12.2435	26.9159
44.8732	31.3853	48.4075	6.73582	12.1521	25.6161
44.8732	31.4604	48.1594	6.73582	12.037	26.6546
44.3548	32.1408	48.5225	6.73582	12.4242	26.9159
43.8938	32.2873	48.7117	6.68994	12.2435	25.6161
44.3925	32.4817	48.6315	6.5347	12.037	26.3972
43.492	32.2507	48.4075	6.43976	12.4242	26.6546
43.9699	32.723	48.1594	6.4078	12.2435	26.9159
43.1511	32.5663	49.0707	6.4078	12.037	25.6094
43.6072	32.9267	48.6315	6.4078	12.4242	26.3972
42.8725	32.9267	48.4075	6.4078	12.2435	26.6546
43.3058	33.3305	48.1594	6.4078	12.037	25.9471
42.5594	33.2122	47.9216	6.4078	12.4242	26.3972
43.0217	33.4718	49.3425	6.4078	12.2435	26.6546
42.2637	33.2122	49.5735	6.43976	12.1521	25.8284
42.7032	33.7177	48.4075	6.5347	12.6685	26.1307
41.9726	33.0102	48.1594	6.68994	12.6685	26.3972
42.4413	33.4718	47.9216	6.7965	12.6685	26.6546
41.6594	33.3423	47.6943	6.91627	13.2069	25.7358
42.1052	33.2122	49.8146	7.07765	13.2069	25.8747
41.4111	33.7177	48.1594	7.16414	13.2069	26.1307
41.8329	32.9983	47.9216	7.30602	13.7242	26.3972
41.6259	33.4718	47.6943	7.43139	13.7648	26.1111
41.8329	33.2122	47.4542	7.54109	13.8857	25.3481
42.0323	33.0102	47.2128	7.7027	14.0849	25.6094
41.8329	33.4718	50.0545	8.06722	14.7233	25.8747
42.2571	33.3423	50.2822	8.16838	14.78	26.1307
42.0323	32.9983	47.6943	8.31781	14.78	26.0587
42.2571	33.5305	47.4777	8.42815	14.78	25.1724
42.4479	33.2122	47.2718	8.54907	15.3169	25.3952
42.6575	32.831	47.0769	8.70377	15.3169	25.6294
42.4479	33.3894	46.8931	8.79761	15.3169	26.4553
42.8725	32.9983	46.7204	8.93653	15.3169	25.0977
42.6575	32.723	46.5591	9.062	15.3895	25.3144
42.8725	33.2122	46.4093	9.4284	15.9758	25.5092
43.067	32.4817	50.2822	9.55816	16.1493	26.4424
43.2865	32.9983	50.5199	9.72847	16.372	24.7622
43.067	32.2507	47.0058	9.93726	16.372	24.9613
43.4856	32.723	46.8812	10.1316	16.44	25.1724
43.2865	31.9813	46.7681	10.3422	16.575	25.3952
43.4856	32.4817	46.6667	10.3422	16.7755	26.8587
43.6902	31.5852	46.5591	10.5388	17.4112	24.6309
43.9192	32.1408	46.4093	10.5388	17.618	24.8585
43.7985	31.2471	46.271	10.7414	17.8068	25.0977
44.1722	31.7591	46.1444	10.7414	18.0554	26.8587
44.0902	31.0323	50.7675	10.9497	18.2244	24.5684
44.405	31.4979	46.7681	10.9497	18.4372	24.7622
44.7426	31.2471	46.6667	11.1448	18.0554	24.9613
44.6554	31.0323	46.5771	11.3547	18.2244	27.2687
45.0715	31.4979	46.4992	11.3637	18.4372	24.2115
44.7924	30.7522	46.4333	11.5518	18.5427	24.4151
44.8732	31.2471	46.3792	11.6139	18.6625	24.6309
44.8732	31.0323	46.3372	11.8933	18.8408	24.8585
44.8732	31.2471	46.271	11.9622	19.0321	27.2687
44.8732	30.7905	40.1309	12.158	19.1197	23.8706
44.3422	31.3853	40.0127	12.158	19.2649	24.0913
44.8732	30.8926	39.8382	12.3672	19.4663	24.324
44.3422	31.045	39.677	12.3672	20.0585	24.5684
44.3422	30.7394	39.5293	12.5648	20.0585	27.685
44.3422	31.2471	50.992	12.5648	20.0863	23.5539
44.1975	30.7905	51.2265	12.5648	20.1693	23.7919
44.0712	30.8926	46.8812	12.7675	20.7549	24.0204
43.9699	31.045	46.7681	12.4417	20.9153	24.2115
43.3379	31.2471	46.6667	12.6949	20.9153	27.685
43.8938	31.4979	46.5771	12.5893	21.3504	23.0188
43.1511	31.7591	46.4992	12.5648	21.2195	23.2622
42.892	31.9813	46.4333	12.7675	21.1274	23.4668
42.6575	31.7962	46.3792	12.6949	20.9153	23.6624
42.4019	32.2507	46.3372	12.5893	21.3504	23.8706
41.4044	32.1408	42.0234	12.8236	21.2195	28.0951
42.072	32.4817	41.8706	12.6949	21.1406	22.7277
41.0665	32.723	41.7306	12.5893	21.1142	22.9147
40.7327	32.5663	41.6036	12.8236	21.5324	23.115
40.3754	33.0102	41.4627	12.5648	21.3504	23.3281
39.9033	32.9267	41.2944	12.7675	21.2195	28.0951
38.7195	33.2122	41.1389	12.7675	21.1274	22.5543
39.4255	33.0102	40.9964	12.7675	21.5324	22.6901
38.2561	33.4718	40.1309	12.9748	21.3504	22.8177
37.7723	33.3423	40.0127	12.7916	21.0349	22.9594
37.3121	33.7177	51.4652	12.9748	20.7414	23.115
36.831	33.4718	47.0058	12.8955	21.1274	28.5112
35.6546	33.9502	46.8812	13.0458	20.9153	22.5543
36.3589	33.776	46.7681	12.9748	20.7011	22.6901
35.1826	34.1236	46.6667	13.0773	20.3755	22.8177
34.7041	34.1236	46.5531	13.1945	20.7011	22.9594
34.2515	34.5133	46.3552	13.2643	20.3755	28.5112
33.8258	34.5133	46.1685	13.3338	20.0307	22.4785
33.428	34.91	45.9931	13.6006	20.3755	22.577
33.0592	34.6952	44.1951	13.6232	20.0307	22.6901
32.7203	35.1794	43.9992	13.6608	19.7082	22.8177
33.0592	34.9888	43.8152	14.0534	20.0307	22.9594
32.7203	35.3245	43.6431	14.0461	19.7082	28.9214
32.3864	35.7011	43.4768	14.612	19.3659	22.577
32.0578	36.1065	43.2777	14.5628	19.7082	22.6901
31.717	35.3245	43.0906	14.5275	19.3659	22.8177
31.3902	36.0192	42.9157	15.1974	19.0321	22.9594
31.0511	35.2129	40.566	15.123	19.3659	29.3375
30.7172	35.1458	40.4077	15.8261	19.0321	22.5543
30.3889	34.955	40.2626	15.7285	18.7072	22.6901
29.4482	34.7745	51.568	16.4931	19.0321	22.8177
30.094	34.6385	51.8536	16.3744	18.6625	22.9594
29.2011	33.7177	46.5531	17.1939	18.8851	23.0558
28.9904	34.4449	46.3552	17.0561	18.4372	29.3375
28.72	33.5305	46.1685	15.4054	18.04	22.577
28.3784	33.3894	45.9931	15.604	18.3615	22.6901
28.0624	33.295	45.8293	15.8066	18.04	22.8177
27.7829	33.2477	45.6343	16.0131	18.3615	22.9594
26.9169	33.2477	45.4446	16.2106	18.04	29.7477
27.5412	33.2477	45.2665	16.4182	17.6969	22.577
26.709	33.2122	45.1	16.6171	17.9471	22.6901
26.3836	32.9983	40.8671	16.7647	17.4751	22.8177
26.0435	32.831	40.7373	16.9171	17.0555	22.9594
25.7421	32.711	51.7245	17.0801	17.3632	23.0558
25.481	33.295	51.9877	15.1974	17.0392	30.1637
24.6471	33.2477	41.2944	15.4054	16.6923	22.6901
25.2613	33.2122	41.1389	15.604	17.0392	22.8177
24.4884	32.9983	40.9964	17.6709	16.6923	22.9594
24.3743	32.723	52.1483	17.8501	16.3038	23.0558
23.7606	32.4817	41.6036	18.0388	16.5245	30.1637
24.3056	32.2507	41.4627	18.1975	16.0801	19.3614
23.7606	31.9813	52.2604	18.3492	16.372	19.423
23.6077	31.7591	52.5422	18.4885	16.028	19.502
22.8519	31.4979	42.0234	18.6268	16.3038	19.598
23.4418	30.5211	41.8706	18.775	15.8181	19.7109
22.7542	31.2471	41.7306	18.922	16.0801	19.8404
22.7051	30.3401	52.6852	19.0572	15.5874	19.9434
22.1711	30.2102	42.2878	19.202	15.8181	20.0032
22.7051	29.2845	42.03	19.3564	15.3895	20.0799
22.1711	30.0142	52.833	19.4833	15.023	20.1732
22.1711	29.0552	53.1275	19.4833	15.3714	20.2829
22.1711	28.0494	42.4456	19.4886	14.8739	20.4087
21.6497	28.7831	42.1492	19.4569	14.4173	20.5504
22.1711	27.8524	41.864	19.2501	13.9458	20.7077
21.6497	27.0353	52.9542	14.7379	14.1638	20.8555
21.7011	27.7108	53.2323	15.0003	13.7242	20.9779
21.8036	26.0875	42.2878	15.1974	13.228	21.1158
21.9564	26.8162	42.03	15.4054	13.4577	21.2688
22.1586	25.2133	53.3839	19.4622	13.0371	21.4288
22.1962	25.9059	42.4456	19.2767	12.5136	21.5479
21.8036	24.469	42.1492	19.1002	12.7562	21.6822
22.2714	25.1195	41.864	18.9329	12.3568	21.8156
21.9564	23.8338	53.5194	18.775	12.037	21.9015
22.1586	24.469	53.8154	18.6268	12.3568	22.0026
22.1962	23.6182	42.2878	18.4885	12.037	22.1187
22.2714	23.4175	42.03	18.3603	12.3568	22.2495
22.8519	22.6142	53.924	18.2426	12.037	22.3948
22.9978	23.2827	42.4456	14.0972	11.6846	22.5543
23.1909	22.5793	42.1492	14.4211	12.037	22.6901
23.2509	22.5793	41.864	14.7379	11.6846	22.8177
23.8075	22.3869	54.0839	13.4564	11.3704	22.9594
23.901	22.175	54.346	13.7805	11.6846	23.115
24.0405	21.1583	42.2878	14.0972	11.3704	30.574
24.6471	21.9073	42.03	12.8156	11.0219	19.502
24.8162	20.934	54.2074	13.1399	11.3704	19.598
24.8162	20.7831	54.4996	13.4564	11.0219	19.7109
25.3384	20.0705	42.4456	11.8588	10.6883	19.8404
25.3604	20.7072	42.1492	12.1748	11.0219	30.9734
25.4263	20.0705	41.864	12.4993	10.6883	19.7109
25.5356	20.0705	54.6171	12.8156	10.3707	19.8404
26.1289	19.4534	42.2878	11.2182	10.0154	19.9005
26.299	20.0705	42.03	11.534	9.73317	19.9434
26.3942	19.4534	54.7852	11.8588	9.55987	20.0032
26.3942	19.4534	55.044	10.6165	9.5014	30.8519
26.9273	19.4534	42.4456	10.9121	9.5014	19.9434
26.9273	20.0705	42.1492	11.2182	9.5014	20.0032
26.9273	20.0705	41.864	10.4311	9.55987	20.0799
26.9273	20.0705	55.1855	10.6935	9.73317	20.1732
26.9686	20.7072	42.2878	10.2525	10.0154	31.2095
27.5311	20.7072	42.03	10.568	10.0431	20.0032
27.6321	20.7072	55.3116	9.97849	10.0431	20.0799
27.7729	21.3618	55.588	10.2725	9.55987	20.1732
27.9529	21.472	42.4915	9.80205	9.73317	20.2829
27.9828	21.6544	42.2614	10.0605	10.0154	20.4087
28.5057	22.3869	55.7431	9.6117	10.1535	31.5738
28.5057	22.3869	42.7335	9.93726	10.3707	20.4505
28.5057	22.175	55.4273	9.3409	10.0154	20.4589
28.5057	22.7183	55.9527	9.63304	10.1535	20.4839
29.0384	22.6142	43.2004	8.93653	9.73317	20.5255
29.0384	22.5793	55.4273	9.17458	10.0154	31.4981
29.5615	23.215	43.6878	9.4284	9.55987	20.5255
29.5615	23.215	54.9071	8.65646	9.73317	20.5836
30.094	23.215	55.4273	8.97092	10.0154	20.6581
30.094	23.215	44.1446	8.42815	10.0431	20.7488
30.6173	23.8338	54.9376	8.70377	9.55987	20.8555
30.6173	23.8338	44.6217	8.31781	9.73317	20.9779
31.1496	23.8338	54.4945	8.54907	10.0154	21.0348
31.1496	23.8338	54.9883	8.06722	10.1535	31.8805
31.673	23.8338	45.0938	8.35475	9.73317	20.8555
31.673	23.8338	54.5763	7.92601	10.0154	20.9779
32.2052	23.8667	45.561	8.16838	10.0431	21.0348
32.2052	23.9654	54.2126	7.79543	10.1535	21.0348
32.7288	24.129	54.6783	8.06722	10.3707	21.0348
32.7288	24.3562	46.0476	7.68936	10.6098	21.0348
33.2609	24.3562	54.346	7.92601	10.1535	21.0348
33.2609	24.8519	46.5052	7.43139	10.3707	21.0429
33.2609	24.6612	53.9343	7.71602	10.6098	21.0672
33.2609	24.5332	54.4331	7.54109	10.7662	32.269
33.8011	24.469	46.9821	7.7027	11.0219	21.0348
33.8505	25.0882	53.5247	7.54109	11.1975	21.0348
33.9327	25.0882	54.0066	7.79543	10.7662	21.0348
34.0475	25.0882	47.4542	7.7027	11.0219	21.0429
34.1945	25.0882	53.1642	7.79543	11.3704	21.0672
34.8003	25.0882	53.6287	7.7027	11.6607	21.1077
34.8403	25.0882	47.9216	7.92601	11.8032	21.1643
34.8403	25.0882	52.5952	7.79543	11.3948	21.2367
34.8403	25.723	53.2114	7.68936	11.6607	21.325
34.8403	25.723	48.4075	7.92601	11.8032	32.2373
35.3722	25.723	51.8106	7.71602	12.037	21.1643
35.3722	25.723	52.4147	7.79543	12.3568	21.2367
35.4037	25.723	48.8659	7.7027	12.037	21.325
35.4666	25.723	51.0685	7.92601	12.3568	21.4288
35.5607	25.723	51.6598	7.79543	12.6905	21.5479
36.1437	25.723	49.3425	7.92601	13.0371	21.6191
36.2822	25.723	50.3265	7.91305	12.6905	21.6191
36.2822	25.0882	50.9428	8.1053	13.0371	32.6058
36.1437	25.723	49.8146	8.1053	13.2911	21.6191
36.0356	25.0882	49.4835	8.1053	13.4577	21.627
35.9582	25.0882	50.1046	8.31781	13.7039	21.6507
35.9116	25.0882	50.2822	8.16838	13.7648	21.6901
35.8961	25.0882	48.683	8.33014	13.2911	32.9547
35.8417	24.8519	49.2916	8.46461	13.4577	22.1187
34.992	24.6612	50.5695	8.59697	13.7039	22.2034
35.6155	24.5332	47.9274	8.75082	13.7242	22.2034
34.8003	24.469	48.5225	8.902	13.7648	22.2034
34.5834	24.469	50.8333	9.02795	13.8857	32.851
34.3733	24.469	47.2128	9.17458	14.0849	22.2725
34.1863	24.5332	47.7993	9.24146	14.2619	22.3261
33.9573	24.129	51.1176	9.3409	13.7648	22.3948
33.7598	24.6612	45.8354	9.60102	13.8857	22.4785
33.5528	24.3562	46.4333	9.76007	14.0849	22.577
33.3362	24.6452	47.0354	9.89585	14.2619	33.2179
32.5238	24.3562	51.4219	9.89585	14.3398	22.7877
33.1518	24.8519	44.5405	10.0298	14.4944	22.7877
32.3003	24.5332	45.1185	10.1822	14.7233	22.7952
32.1099	24.129	45.7014	10.3323	14.8176	22.8177
31.9533	24.6612	51.746	10.4606	14.93	33.5909
31.831	24.3562	43.3356	10.6068	14.7233	23.1519
31.1854	24.8519	43.8914	10.7701	14.0849	23.2622
31.7433	25.1038	44.4528	10.8933	13.8857	23.372
31.1496	25.585	51.9877	10.8933	13.7039	23.372
31.1496	24.3562	42.2284	11.0337	13.4577	33.5299
31.069	24.8519	42.7596	11.1079	13.2911	23.4012
30.9071	25.3688	43.297	11.2091	13.0584	23.4376
30.2049	23.6182	52.2337	11.3275	12.8433	23.4886
30.7807	24.129	41.1727	11.4626	13.2911	23.5539
30.131	24.6452	41.7039	11.4626	13.2069	23.6335
30.094	23.2827	42.2284	11.6139	13.0584	33.9196
29.5615	23.8667	52.4997	11.5518	12.8433	23.9563
30.094	23.4175	40.117	11.6492	13.2911	23.9563
29.3818	23.1301	40.6483	11.7632	13.2069	23.9563
29.048	23.6182	41.1727	11.8588	13.2069	23.9634
28.0624	23.4175	52.7855	11.9192	13.0584	33.8894
28.72	23.6182	39.0613	11.9965	12.8433	24.303
27.7829	23.8832	39.5927	12.0902	13.2911	24.4081
27.5412	23.6182	40.117	12.2001	13.2069	24.5267
27.3381	24.129	53.0908	12.309	13.2069	24.5406
27.1745	23.8832	38.0056	12.3672	13.0584	34.295
27.0512	24.2104	38.5371	12.6949	13.4577	24.5406
26.9169	24.5973	39.0613	12.7191	13.2911	24.5406
26.1183	24.5973	53.4152	12.8875	13.2069	24.5476
26.7299	24.9939	53.0173	12.9748	13.0584	24.5684
25.8825	24.9939	36.9499	13.0773	12.8433	24.6031
25.6879	25.3998	37.4815	13.21	13.2911	24.6517
25.5356	25.7841	38.0056	13.2643	13.2069	24.7139
25.4263	26.0875	53.2585	13.5173	13.2069	24.7898
25.2613	25.7841	52.8752	13.6006	13.2069	33.995
25.0842	26.3276	35.8942	13.6232	13.2069	24.5406
24.8498	25.9059	36.4259	13.6608	13.2069	24.5476
24.6471	26.0875	36.9499	13.7133	13.2069	24.5684
24.4884	26.3276	53.1485	13.7805	13.2069	24.6031
24.3743	26.4618	35.3703	13.8622	13.7242	24.6517
24.2252	26.61	35.8942	13.8622	13.7242	24.7139
24.0405	26.8162	53.4413	13.9581	13.7039	24.7898
23.8192	27.5542	53.0908	14.0534	13.4577	24.8791
24.2252	27.8383	34.3147	14.0753	13.2911	24.9818
24.0405	28.0494	34.8385	14.068	13.2069	25.0977
23.901	28.2868	35.3703	14.1117	13.2069	25.1249
23.8075	28.3979	53.4152	14.1625	13.2069	25.1249
23.6077	28.5636	53.0856	14.2276	13.2069	34.2402
23.43	28.7831	33.7828	14.1625	13.0584	24.5406
23.1909	28.9603	34.3147	14.2276	12.4242	24.5476
22.9978	29.0958	53.4152	14.3068	12.2435	24.5684
22.8519	29.2845	32.727	14.3997	12.1521	24.6031
22.7542	29.5253	33.2591	14.3068	12.037	24.6517
23.1909	29.0958	33.7828	14.3997	11.8032	24.7139
22.9978	29.6449	53.7532	14.5063	11.6607	24.7898
22.8519	29.2845	53.4152	14.5628	12.1521	24.8791
22.7542	29.5253	32.2035	13.9581	12.1521	24.9818
23.1909	29.6449	32.727	14.068	12.037	25.0977
22.9978	29.8037	53.7532	14.1117	11.8032	25.1249
22.8519	29.5253	53.4152	14.1625	11.6607	25.1249
22.7542	30.0142	31.1479	14.2276	11.6128	33.9699
23.1909	29.8037	31.6713	14.3068	11.3948	24.5476
22.9978	30.0142	32.2035	14.3997	11.1975	24.5684
22.8519	29.6449	53.7532	14.5063	10.6098	24.6031
23.3227	30.2102	30.6156	14.5628	10.5571	24.6517
23.2509	29.8037	31.1479	14.612	10.3707	24.7139
23.7606	29.5253	54.0839	14.6751	10.1535	24.7898
23.7606	30.0142	53.7532	11.7544	10.0431	24.8791
24.2827	29.0958	29.5599	11.9622	10.0154	24.9818
24.2827	29.6449	30.0924	12.158	9.73317	25.0977
24.8162	28.7831	30.6156	12.3257	9.55987	25.1249
24.8162	29.2845	54.0839	12.4664	9.35362	25.1249
25.3384	28.3979	53.7532	12.6219	9.1122	34.2352
25.8717	28.9603	29.0369	12.7916	8.98906	24.6517
25.8717	28.0494	29.5599	12.9748	8.98906	24.7139
26.3942	28.5636	54.0839	13.1711	8.70562	24.7898
26.4153	27.6255	27.9813	13.3261	8.51141	24.8791
27.45	28.2312	28.5042	13.4716	8.98906	24.9818
27.4703	27.1515	29.0369	13.6307	8.98906	25.0977
27.5311	27.7108	54.4178	13.7581	8.70562	25.1249
27.6321	26.8162	54.0839	13.8992	8.51141	25.1249
27.7729	27.3248	27.4485	14.0534	8.44569	25.1249
27.6321	25.9059	27.9813	14.2204	8.44569	34.5084
27.5311	26.4618	54.4178	14.3068	8.98906	24.6517
27.3381	27.0353	54.0839	9.72847	8.70562	24.7139
27.1745	25.585	26.9258	9.93726	8.51141	24.7898
27.0512	26.0875	27.4485	10.1316	8.44569	24.8791
27.5311	24.6612	54.4178	10.3422	8.98906	24.9818
27.3381	25.2133	26.3928	10.568	8.70562	25.0977
27.1745	25.7841	26.9258	10.8081	8.51141	25.1317
27.0512	24.3562	54.7547	11.0616	8.44569	25.1521
26.709	24.8519	54.4178	11.3275	8.98906	25.186
26.3836	23.9654	25.8703	11.5518	8.98906	34.2801
26.0435	24.5332	26.3928	11.7544	8.98906	22.0026
25.7421	23.6182	54.7547	11.9622	8.98906	22.1187
25.481	24.129	54.4178	9.3299	9.35362	22.2341
25.2613	23.2827	25.359	9.52588	9.1122	22.2725
25.0397	23.8667	25.8703	9.72847	8.98906	22.3261
24.7149	22.8908	54.7547	9.93726	8.98906	22.3948
25.0397	23.4175	54.4331	8.92504	9.5014	22.4785
24.7262	23.1301	54.12	9.11846	9.5014	22.577
24.4542	23.2827	53.8154	9.3299	9.5014	22.6901
24.2252	23.4175	53.5194	9.52588	10.0431	22.8177
24.6471	23.6182	53.2323	8.75082	10.0431	22.9073
24.3743	24.3562	52.9542	8.902	10.0431	22.9742
24.0405	24.5332	52.6852	9.02795	10.0431	23.0558
23.7137	24.6612	52.4147	9.17458	10.5571	23.1519
24.0752	24.8519	52.0841	8.59697	10.6098	23.2622
23.8192	25.0882	51.746	8.71555	10.7662	23.3866
23.6077	25.1195	51.4165	8.79761	11.3948	23.4376
24.0405	24.6612	51.0958	8.902	11.6128	23.4886
23.7137	25.2133	50.784	9.02795	11.6128	23.5539
23.3704	24.8519	50.4813	8.59697	11.3948	23.6335
23.7137	25.1038	50.1879	8.71555	11.8032	23.7272
23.43	25.2133	49.904	8.79761	11.6607	23.8349
23.1909	25.3688	49.6296	8.902	11.6128	23.9563
22.9978	25.585	49.3651	8.65646	11.6128	23.9848
23.43	25.7841	49.0764	8.71555	11.6128	24.0204
23.1909	26.4618	48.746	8.79761	12.1521	24.07
22.9978	26.61	48.4075	8.902	12.1521	24.1338
23.43	26.8162	48.0783	8.71555	12.1521	24.2115
23.1909	26.9771	47.7585	8.79761	12.1521	24.303
23.6077	26.9771	47.4483	8.902	12.1521	24.4081
23.43	27.0353	47.1479	9.02795	12.1521	24.5267
23.8192	27.1515	46.8574	8.79761	12.1521	24.6031
23.6077	27.8524	46.5771	8.902	12.1521	24.6517
24.0405	28.0494	46.3071	9.02795	12.1521	24.7139
23.901	28.2312	24.9492	9.02795	12.1521	24.7898
24.3743	28.2312	25.4249	9.16338	12.1521	24.8791
24.8498	28.8514	46.7383	9.3409	12.037	24.9818
24.6471	28.8514	46.4093	9.6117	11.8032	25.0977
25.0842	28.8514	46.0718	9.68617	11.6607	25.1521
24.8498	28.8786	45.738	10.0093	11.6128	25.186
25.2613	29.5386	24.6458	10.2224	11.3948	34.5726
25.0842	29.6449	25.0829	10.3323	11.1975	21.5479
25.481	29.8037	46.09	10.5096	11.0975	21.6822
25.2613	30.5211	45.7806	10.5777	11.0975	21.7451
25.6879	30.7394	45.4814	10.9121	11.0975	21.8156
25.481	30.7394	45.1926	11.2091	11.0975	21.9015
25.8825	31.3602	24.3043	11.3275	11.0975	22.0026
25.6879	31.3602	24.8148	11.5518	11.0975	22.1187
26.0435	31.3602	45.6099	11.8588	11.0975	22.2495
25.7421	31.3853	45.3464	11.9192	11.0975	22.3261
26.1183	32.0427	45.0938	12.2001	11.1975	22.3948
25.8825	32.1408	44.8522	12.4417	11.3948	22.4785
25.6879	32.2873	23.8997	12.5321	11.6128	34.3745
26.1183	32.4817	24.373	12.8156	11.6128	20.6581
25.8825	32.6146	45.3342	13.1711	11.6128	20.7488
26.299	33.2477	45.0938	13.21	11.6128	20.8555
26.1183	33.295	44.8522	13.5173	11.6128	20.9779
26.5101	33.3894	44.6217	13.7805	11.6128	21.1158
26.299	33.5305	23.6064	13.8622	11.6607	21.2688
26.7299	33.7177	24.0392	14.068	11.6846	21.4288
26.5101	34.4449	45.0938	14.1625	11.3948	21.5479
26.9169	34.5475	44.8522	14.3997	11.1975	21.6822
26.7299	34.6385	44.6217	14.6261	11.0975	21.8313
27.1437	34.7745	44.4027	14.7519	11.0975	21.9948
26.9169	34.955	23.2496	14.9454	11.0975	34.686
27.3381	35.679	23.7594	15.1907	11.0975	19.8404
27.1745	35.7561	44.9143	15.285	11.1975	19.9861
27.6321	35.7561	44.7215	15.4984	11.1975	20.1478
27.5311	35.7561	44.5405	15.8261	11.0975	20.2829
27.9529	35.8001	44.3713	16.0898	10.5571	20.4087
27.7729	35.8879	22.8507	16.1726	10.5571	20.5504
28.1714	36.0192	23.3214	16.4682	10.5571	20.7077
27.9529	36.7223	44.8522	16.8136	10.6098	20.8555
27.7126	36.9146	44.6217	17.1521	10.7662	20.9779
28.0524	37.0104	44.3901	17.4899	11.3948	21.1158
27.7126	37.0528	44.1446	17.6941	11.6846	34.5182
28.0524	37.1377	22.5685	17.804	12.0601	19.423
27.7126	37.2646	22.9966	18.0388	12.5136	19.502
28.0624	37.4331	44.6217	18.3603	13.0371	19.598
27.7829	37.6427	44.4027	18.6818	13.6224	19.7109
27.5412	38.3775	44.1951	18.922	14.3398	19.8404
27.9529	38.6431	43.9992	19.0194	14.4944	19.9861
27.7126	38.8765	22.395	19.202	13.7039	20.0799
28.0524	39.0683	22.7897	19.4886	14.7233	20.1732
27.7126	39.209	44.5405	19.7813	14.0255	20.2829
28.0624	39.3892	44.3713	20.0596	15.023	34.848
27.7829	39.5188	44.1446	20.2075	14.3592	19.1397
27.5412	40.1411	43.9105	20.3542	14.7044	19.2731
27.3381	40.1411	43.6878	20.4899	15.023	19.3614
27.7126	40.1411	43.4384	20.7884	15.3714	19.423
27.3788	40.0724	22.1574	20.9213	15.6943	19.502
27.0512	39.6679	22.5685	21.0631	16.372	19.598
26.7612	39.2792	43.9105	21.2136	16.6923	19.7109
26.5101	39.6679	43.6878	21.3535	17.0392	19.8404
26.9169	39.2692	43.4768	21.4924	17.3632	19.9434
26.709	38.7245	43.2777	21.64	17.6969	34.7106
26.3836	38.2132	43.0906	21.7865	18.3615	19.1397
26.0435	38.5514	42.9157	21.9227	18.7072	19.2731
25.7421	38.0997	22.0439	22.0674	19.0321	19.3614
25.481	37.6845	22.4075	22.2204	19.3659	19.423
25.8825	37.2962	43.4384	22.354	19.7082	19.502
25.6879	36.8933	43.2004	22.4959	19.3659	19.598
25.3824	36.4966	42.9741	22.6459	19.7082	35.058
25.0397	36.1065	42.7335	22.786	20.0307	19.3614
24.7149	35.7011	42.4915	22.9253	20.3755	19.423
25.0397	35.3245	42.2614	23.0725	20.0307	19.502
24.7262	34.9888	22.0439	23.2189	20.1693	19.598
24.4542	34.6952	22.3701	23.3555	20.307	35.4117
24.2252	34.4449	42.7596	23.5001	20.4982	19.502
24.0405	34.1236	42.5571	23.6525	20.6472	19.598
24.3743	33.776	42.3668	23.6525	20.7549	19.7109
24.0405	33.4718	42.1888	23.7867	21.3504	19.8404
23.7137	33.2122	42.0234	23.7867	21.5324	35.3151
23.43	32.9983	41.784	23.9287	21.764	19.7109
23.1909	32.831	22.0565	23.9287	21.9552	19.8404
22.9978	32.711	22.3701	24.0783	22.1574	19.9434
23.4418	32.6387	42.2614	24.0783	22.2702	20.0032
23.3227	31.9936	42.03	24.2186	22.395	35.6615
23.1909	32.6146	41.784	24.1167	22.5685	19.8404
22.9978	32.0427	41.55	24.3159	22.7039	19.9861
23.4418	32.1408	41.3281	24.3159	22.7039	20.0799
23.3227	31.7591	41.0779	24.2567	22.7039	20.1732
23.1909	32.2873	22.4571	24.5051	22.7039	35.8477
22.9978	31.9813	41.55	24.1677	22.7039	20.0032
23.4418	31.7962	41.3281	24.4002	22.7039	20.0799
23.3227	32.2507	41.1186	24.1209	22.7039	20.1732
23.2509	32.1408	40.9216	24.337	22.7039	20.2829
23.7606	32.1408	40.7373	24.1167	22.7039	35.9997
23.7606	32.5301	40.566	24.3159	22.5685	20.1732
23.6077	32.153	22.6671	24.1167	22.395	20.2829
23.4418	32.5301	22.8994	24.3159	22.2702	20.4087
23.901	32.6146	41.0779	24.1167	22.1951	20.5255
23.8075	33.1173	40.8398	24.3159	22.1699	35.5704
23.7606	33.5305	40.614	24.2017	21.6485	20.5255
24.2827	33.7177	40.3732	24.2863	21.5324	20.5836
24.0752	32.9983	22.8994	24.1294	21.3504	20.6581
23.8192	33.7177	23.1535	24.3876	21.2195	35.7189
23.6077	32.831	40.8398	24.2567	21.1406	20.9779
24.0405	32.711	40.614	24.3876	21.1142	21.0429
23.8192	32.6387	40.3732	24.5051	20.9153	21.0672
24.2252	32.6146	23.1535	24.3876	20.307	35.8762
24.0405	32.4817	23.3811	24.6388	20.1693	21.2367
24.4542	32.2873	40.8398	24.4842	20.0863	21.325
24.8498	31.4604	40.614	24.5595	20.0585	21.4288
24.6471	32.1408	40.4008	24.6513	19.8771	35.4839
25.0397	31.3853	23.3811	24.5051	19.7082	21.6507
24.7262	31.3602	23.6064	24.7593	19.5947	21.6901
25.0953	31.2471	40.9216	24.6388	19.0321	21.7451
25.481	31.045	40.7373	24.7593	19.0028	35.6615
25.2613	30.8926	40.566	24.8834	18.8408	22.2034
25.6879	31.4604	23.853	24.7593	18.6625	22.2034
26.0435	31.3853	41.0779	25.0192	18.5427	22.2111
25.7096	31.2471	40.8398	24.8834	18.4372	35.8477
26.0435	31.0323	40.614	25.0233	17.8068	22.4785
25.7096	31.4979	24.0971	25.1787	17.618	22.577
26.0435	31.2471	24.3158	25.5711	17.4911	22.6901
26.3836	31.0323	41.1186	25.7471	17.4112	35.431
26.0435	30.7522	40.9216	25.8902	17.1857	22.855
26.3836	30.5211	40.7373	26.0326	17.0228	22.9073
26.709	31.045	24.3158	26.42	16.44	22.9742
27.0512	30.8926	24.5552	26.5827	16.372	35.5416
27.3788	30.7905	41.2944	26.7598	16.1493	23.1519
27.7126	30.7394	41.1389	26.8975	15.9758	23.2622
28.0524	31.2471	40.9964	27.2802	15.7474	23.3866
27.7126	30.9435	24.5552	27.4303	15.5337	35.6423
28.0524	30.5468	24.8148	27.5945	14.93	23.4886
28.3784	30.158	41.6036	27.7725	14.8176	23.5539
28.72	30.5468	41.4896	28.1506	14.7233	23.6335
29.0384	30.158	41.3887	28.2888	14.4944	35.7523
29.2773	29.8169	24.7136	28.4408	14.3398	23.7272
29.5332	30.2752	25.0273	28.6064	13.7039	23.8349
29.7213	30.0142	42.0433	28.7781	13.4577	23.9563
29.8803	29.8037	41.9703	29.1573	13.2911	35.2329
30.0569	30.3401	41.8706	29.2872	13.0584	23.9563
30.251	30.2102	25.094	29.4062	12.8433	24.0913
29.7494	30.1319	42.4653	29.5385	12.2435	24.2115
29.9827	30.7394	42.3405	29.9183	12.037	35.2958
30.2326	30.7394	42.2284	30.004	11.8032	24.2115
30.4987	30.5211	25.26	30.086	11.6607	24.303
30.7807	31.045	25.5124	30.1814	11.0219	24.4081
[truncated: 7,580 more rows]

## Sheet: Figure 3 coloc
	Exp2-mNeonGreen--PV-mRuby3
	0.827295
	0.872478
	0.863795
	0.80206
	0.828828
	0.834128
	0.909752
	0.699969
	0.879736
	0.849089
	0.761597
	0.40467
	0.864225
	0.878773
	0.822147
	0.768877
	0.710713
	0.833734
	0.846363
	0.854299
	0.787633
	0.808258
	0.806103
	0.669392
	0.841447
	0.865677
	0.899917
	0.839236
	0.866614
	0.747757
	0.712811
	0.794863
	0.795942
	0.519279
	0.88404
	0.700497
	0.746005
	0.889325

## Sheet: Figure 4 coloc2
	Exp2-mNeonGreen--PV-mRuby3	Exp2-mRuby3 PfNCR1-GFP
	0.827295	-0.447269
	0.872478	-0.307048
	0.863795	-0.313857
	0.80206	0.015624
	0.828828	-0.320541
	0.834128	-0.425082
	0.909752	-0.169291
	0.699969	0.695447
	0.879736	-0.0793505
	0.849089	-0.321196
	0.761597	0.243948
	0.40467	-0.242154
	0.864225	-0.440019
	0.878773	-0.380295
	0.822147	-0.437364
	0.768877	-0.46079
	0.710713	-0.168314
	0.833734	-0.176742
	0.846363	-0.05208
	0.854299	0.40595
	0.787633	0.262389
	0.808258	-0.221735
	0.806103	-0.0799787
	0.669392	-0.297997
	0.841447	-0.141784
	0.865677	0.0891553
	0.899917	-0.0852177
	0.839236	0.481988
	0.866614	-0.277916
	0.747757	-0.0968067
	0.712811	-0.448178
	0.794863	-0.234473
	0.795942	-0.150817
	0.519279	-0.44555
	0.88404	0.0418039
	0.700497	-0.55727
	0.746005	-0.49235
	0.889325	-0.456927
		-0.295523

## Sheet: SI Figure 1 area coverage
EXP2 mNeonGreen	anti EXP2
0.634987	0.607807
0.687891	0.542553
0.509341	0.511641
0.685928	0.498497
0.700538	0.615118
0.523779	0.47673
0.68932	0.494362
0.470555	0.562767
0.479877	0.463114
0.502236	0.397224
0.514717	0.517051
0.601471	0.428095
0.701595	0.350926
0.719429	0.47238
0.587901	0.473548
0.419008	0.644372
0.706311	0.428607
0.728673	0.558627
0.716339	0.464101
0.744594	0.467
0.639292	0.199246
0.717052	0.628745
0.454695	0.441519
0.483569	0.46035
0.622004	0.470053
0.720483	0.572658
0.609926	0.434433
0.589913	0.36424
0.58689	0.353036
0.500832	0.387886
0.546061	0.411759
0.359771	0.283281
0.413124	0.336946
0.546914
0.737578
0.371108
0.767987
0.584717

## Sheet: SI4 all membrane dist
this is to scale the pixel count in the histogram nm/pixel
1.37363	1.37363	1.37363	1.37363	1.37363	1.02669	1.02669	1.02669	0.512821	0.512821	0.512821	0.512821	0.512821	0.512821	0.512821	0.512821	0.512821	0.512821	0.512821	0.512821	0.512821	0.512821	0.512821	0.512821	0.512821	0.512821
this are all measured membrane distances in nm
32.967	7.3972	16.5407	48.6814	15.6618	16.2335	13.5041	11.9732	15.4273	no measurable membrane	17.4133	20.9191	33.7762	11.9609	27.6163	9.35811	8.20514	11.247	19.4872	35.9011	9.07273	23.2586	14.3956	23.4388	28.4327	14.4775
32.967	8.00955	17.591	50.0008	15.5408	15.6718	13.6978	12.8644	14.8009		17.2996	21.0257	33.3334	11.7054	27.4299	9.79743	8.20514	11.0465	18.9813	36.193	9.07273	23.3545	14.3681	23.3545	28.502	14.2855
32.967	8.00955	18.6833	51.3229	14.6018	15.159	13.9645	13.7745	14.1839		17.2005	21.0257	33.5966	11.467	27.735	10.2179	8.20514	11.3518	18.49	36.4969	8.70286	23.2586	13.8462	23.2812	28.5803	14.1096
32.967	8.24176	19.8107	52.6477	13.7363	15.2629	14.3002	14.5921	14.0816		17.6234	21.0257	33.4318	11.247	27.5686	10.5721	8.20514	11.2002	18.0145	36.9801	8.34812	23.1395	14.359	23.219	28.6676	14.4412
32.967	8.24176	13.0314	53.975	12.9588	14.5921	14.3737	15.4004	13.4902		17.5562	21.0257	33.7099	11.5242	27.9005	10.9629	8.20514	11.5242	17.5562	37.2987	8.34812	23.0313	14.359	23.1679	28.7637	14.3039
32.967	8.35544	13.5287	55.3045	12.2861	14.8072	14.3737	15.2629	12.9125		18.0145	21.0257	33.5692	11.3518	27.735	11.3286	8.20514	11.3518	17.6234	37.1397	8.01052	22.9341	14.3681	23.1282	28.8687	14.1839
32.967	7.3972	14.1423	56.6361	13.0314	15.159	14.3737	14.9489	12.8615		18.4116	21.0257	33.8617	11.2002	28.0556	11.3865	8.20514	11.2002	17.2005	37.4781	8.10841	22.8479	14.3956	23.0313	28.9823	14.0816
32.967	8.00955	14.858	57.9696	12.6642	14.5196	14.3737	14.7	12.3184		18.3042	21.0257	33.4436	11.0703	27.9005	11.6941	8.20514	11.0703	16.7983	37.9695	7.82787	22.7729	13.9314	22.9341	29.1046	13.9973
32.967	8.68758	15.6618	59.305	13.8048	13.8128	14.3737	14.2633	11.7949		18.2106	21.0257	33.745	10.9629	28.2191	11.806	8.20514	10.9629	16.4183	38.3006	8.01052	22.7093	13.9973	22.8479	29.2353	13.9314
32.6507	8.24176	16.5407	60.6421	13.5287	13.8128	14.3737	13.7745	11.7949		18.131	21.0257	34.0515	10.8786	28.0556	11.9719	8.20514	10.8665	16.062	38.0733	8.10841	22.6572	14.0816	22.7729	29.3699	13.8841
33.9816	8.24176	11.0745	61.9808	13.0314	13.8128	14.3737	13.347	11.2821		18.0656	21.0257	33.6436	10.818	28.391	12.0704	8.20514	11.2002	15.7312	38.3006	8.26899	22.6165	14.1839	22.7093	29.4816	13.8557
34.3407	8.35544	11.3272	63.321	12.6642	13.0677	14.3737	12.9868	10.7814		18.5255	21.0257	33.9587	10.7814	28.2191	12.3291	8.20514	11.0703	15.4273	38.0767	8.34812	22.5874	14.3039	22.6572	29.5929	13.8462
34.3407	7.3972	11.7363	64.6626	13.8048	13.1481	14.3737	12.6995	10.818		18.49	21.0257	33.8811	11.2821	28.5435	12.4035	8.20514	10.9629	15.1521	38.3246	8.73303	22.5291	14.4412	22.6165	29.6772	14.359
34.3407	8.00955	12.2861	66.0056	13.7363	12.5324	14.3737	12.4056	10.3712		18.4687	21.0257	34.2094	11.2821	28.8823	12.572	8.71796	10.7814	15.3675	38.5845	8.82291	22.4297	14.1096	22.5874	29.7436	14.359
33.6749	8.24176	12.3626	67.3497	13.5287	12.8644	14.3737	12.0171	9.95718		18.4116	21.0257	34.036	11.2821	28.7409	12.6865	8.71796	10.5721	15.1434	38.3829	8.9707	22.3416	14.2855	22.57	29.748	14.359
33.4218	8.35544	12.4387	68.6951	14.3411	12.363	14.3737	11.7061	10.0753		18.3042	21.0257	34.3016	11.2821	29.1046	12.8205	8.71796	10.3838	14.9071	38.6628	9.17362	21.5385	14.4775	22.5641	29.7613	14.359
33.2236	8.68758	12.6642	70.0415	14.0083	12.5324	14.3737	11.4788	9.7301		18.2106	21.0257	34.1402	11.2821	28.9823	12.9735	8.71796	10.2179	14.685	38.4753	9.41414	21.5385	14.685	22.5641	29.7834	14.359
33.0813	9.21457	13.0314	71.3889	13.8048	12.8644	14.3737	11.0578	9.90422		18.131	21.0257	34.4202	11.2821	29.3565	13.0744	8.71796	10.5596	14.4503	38.7748	9.53902	21.5385	14.4503	22.0513	29.8143	14.359
32.9956	8.35544	13.5287	72.7374	13.7363	13.0677	14.3737	10.719	10.1014		18.5752	21.0257	34.2824	11.2821	29.1587	13.1846	8.71796	10.3203	14.2487	38.6015	9.95718	21.5385	14.685	22.0513	29.8539	14.359
32.967	7.3972	14.0083	73.6269	13.7363	13.0677	14.3737	10.4703	9.86431		18.5255	21.0257	34.5727	11.2821	29.4281	13.3136	8.71796	10.1014	14.0816	38.9204	10.1144	21.5385	14.9071	22.0513	29.9023	14.359
32.967	8.00955	12.3626	72.2689	13.7363	13.0677	14.3737	10.3181	10.0753		18.4116	21.0257	34.4202	11.7949	29.2353	13.4609	8.71796	10.3838	13.9502	38.7613	10.5222	21.5385	15.0825	22.0513	29.9595	14.359
32.967	8.35544	12.3626	70.9116	13.7363	12.363	14.3737	10.1118	10.2179		18.8073	21.0257	34.7055	11.7949	29.5307	13.5777	8.71796	10.2179	13.8557	39.0856	10.5222	21.5385	14.685	21.5385	30.0252	14.359
32.967	8.68758	12.3626	69.5549	13.7363	12.363	14.3737	9.74007	10.3838		18.667	21.0257	34.5765	11.7949	29.3565	13.6838	8.71796	10.0753	13.7986	39.4072	10.9027	21.5446	14.8009	21.5385	30.0996	14.3681
32.967	9.21457	13.7363	68.1989	13.7363	12.363	14.3737	9.46565	10.0753		19.0297	21.0257	34.8718	11.7949	29.6772	13.8081	8.71796	9.90422	13.7795	39.7395	10.9748	21.5629	14.9336	21.5385	30.1825	13.8841
32.967	7.00415	13.7363	46.4806	13.7363	11.6157	14.3737	9.29711	10.2179		18.9119	21.0257	34.6676	11.7949	29.5217	13.9502	8.71796	9.7301	14.1468	40.0821	11.094	21.5934	14.5048	21.5385	30.2738	13.9314
32.967	7.3972	13.7363	47.7817	13.7363	11.7061	14.3002	9.24025	9.90422		18.8073	21.0257	34.9208	11.6941	29.8407	13.9502	8.71796	9.58029	13.9973	40.4349	11.5242	21.6359	14.5861	21.0257	30.3736	13.9973
32.6507	8.00955	14.1423	67.0831	13.7363	11.9732	13.9645	9.18303	10.0753		18.7162	21.0257	34.7396	11.5698	29.6772	14.1096	9.23078	9.95718	13.8081	40.3013	11.3865	21.6906	14.1839	21.0257	30.4816	14.0816
32.3313	8.24176	14.7944	65.7334	13.7363	12.363	13.6978	8.77208	9.7301		18.6388	21.0257	34.5727	11.467	30.0121	14.1096	9.23078	9.86431	13.6549	40.6716	11.2587	21.7572	14.3039	21.0257	30.5978	14.1839
32.0676	8.24176	15.1099	64.3848	15.1722	12.363	12.9868	8.46634	9.90422		18.5326	8.71796	34.8492	11.8948	29.8363	14.2855	9.23078	9.7301	13.5389	41.0513	11.5242	21.8356	13.9502	21.0257	30.7222	14.3039
32.967	8.24176	15.1099	39.3347	15.3576	12.5324	13.347	8.27747	10.1014		18.9119	8.71796	34.7055	11.8394	30.0996	14.2855	9.23078	10.0753	13.4609	41.294	11.3518	21.9257	14.1096	21.0257	30.8546	14.359
32.967	9.61538	13.5287	40.586	15.6618	12.8644	13.6978	8.21355	9.86431		18.8073	8.71796	34.5727	11.806	29.9023	14.4412	9.7436	9.95718	13.4218	40.7975	11.0465	22.0274	14.2855	20.5128	30.9949	14.359
32.967	9.61538	14.0083	41.8449	16.0779	13.0677	13.9645	8.21355	10.0753		18.667	8.73303	34.8492	11.7949	30.1912	14.4412	9.7436	9.86431	13.7795	40.4349	11.2002	22.1049	14.0067	20.5128	31.1431	14.359
32.967	10.0002	14.3411	43.1109	16.5976	13.1481	14.3002	8.21355	10.2179		18.49	8.77808	34.7055	11.7949	30.0121	14.5951	9.7436	9.7301	13.7795	39.9375	10.8665	22.1465	14.1839	20.5128	31.2989	14.359
32.967	10.4612	14.7944	44.3832	16.9908	12.5324	14.5196	8.21355	9.79743		18.8143	8.85266	34.996	11.7949	30.2738	14.5951	9.7436	10.0753	14.1468	39.5538	10.5721	22.1999	14.3039	20.5128	31.4623	14.359
32.967	10.989	12.6642	45.6615	17.3752	12.8644	14.4103	8.21355	9.86431		18.667	8.95603	34.8756	11.7949	30.0471	14.7653	9.7436	9.95718	14.1468	39.0553	10.2179	22.2649	13.9314	20.5128	31.6207	14.359
32.967	10.4612	13.0314	63.321	17.8571	13.7745	14.3737	8.21355	9.95718		18.49	9.08721	35.1797	11.7949	30.2738	14.685	10.2692	9.86431	14.1468	38.6832	9.90422	22.3416	13.9973	20.5193	31.6996	14.359
32.967	10.989	13.5287	61.9808	17.8571	14.2633	14.3737	8.21355	9.58029		18.8143	9.24501	35.0824	12.3077	30.0471	14.8009	10.3076	9.7301	14.1839	38.3212	9.58029	22.4297	13.5777	20.0263	31.7866	14.359
32.967	10.989	14.1423	60.6421	17.8571	13.7745	14.3737	8.21355	9.7301		18.667	21.0257	35.3995	12.3077	30.2738	14.9336	10.3712	10.0753	14.5771	37.9695	9.24501	22.5291	13.6838	20.0591	31.7949	14.359
32.967	11.0745	10.4612	59.305	17.9099	14.2633	14.3002	8.21355	9.86431		19.0297	21.0257	35.7212	12.3077	30.0471	14.8009	10.4595	9.95718	14.5138	37.6286	8.95603	22.6398	13.8081	20.1049	31.7949	14.359
32.967	10.989	11.0745	57.9696	18.0672	14.5921	12.363	8.21355	9.95718		18.9119	21.0257	35.6549	12.3077	30.2738	14.9336	10.5721	9.86431	14.3681	37.2987	9.08721	22.7614	13.4218	20.1637	28.7911	14.359
34.7774	10.989	11.3272	56.6361	18.3265	13.9645	12.4903	8.71179	9.58029		19.311	21.0257	35.9889	12.3077	30.0471	15.0825	10.708	9.7301	14.2579	36.8126	8.71796	22.8939	13.4902	20.2353	28.8322	14.359
35.0207	11.0745	11.7363	55.3045	20.0003	14.2633	12.6995	9.46565	9.7301		19.2222	21.0257	35.9451	12.8205	30.2738	14.9071	10.7692	10.0753	14.5771	36.4211	8.20514	23.0313	13.5777	19.8151	28.8823	14.359
33.2236	11.3272	12.2861	53.975	20.4204	13.7745	12.9868	10.1638	9.90422		19.1468	21.0257	35.9158	12.6865	30.0471	15.1434	10.7692	9.90422	14.5138	35.9158	8.20514	23.1395	13.1846	19.9144	32.3077	14.359
33.0813	12.2861	12.6642	38.7061	20.9225	14.2633	13.347	10.9139	9.63503		19.0297	21.0257	36.2692	12.572	30.2738	14.685	10.7692	9.7301	14.3681	35.4441	8.22115	23.2586	13.3136	19.4872	32.3077	14.359
32.9956	12.3626	13.0314	53.0227	21.3244	14.7	13.5041	11.7061	9.86431		18.9119	21.0257	36.2619	12.4775	30.0471	14.9071	10.7692	10.0753	14.221	34.966	7.76039	23.3882	13.3727	19.4872	32.3077	14.359
32.967	12.3626	13.5287	51.7075	21.7189	15.159	13.6978	7.25982	10.1014		19.2017	21.0257	36.6263	12.9125	30.2738	15.1434	10.7692	9.90422	14.4503	34.4546	7.84465	23.5284	12.9125	19.4872	32.3077	14.359
32.967	12.3626	10.989	36.986	22.0209	14.7	14.9489	8.01874	10.3203		18.9189	21.0257	36.6263	12.8615	30.0471	14.4503	10.7692	9.7301	14.221	33.9858	7.96112	23.6788	12.9836	19.4939	29.2308	14.359
32.967	12.2861	11.0745	38.1661	22.1491	15.2629	14.7	8.71179	9.95718		18.6458	21.0319	36.9872	12.8205	30.2738	14.685	11.2821	9.58029	14.4503	33.5261	8.10841	23.8393	12.572	19.5142	29.2353	14.359
32.967	12.4387	11.3272	50.8242	23.7125	14.9489	14.5196	6.57405	10.0753		18.8283	21.0507	36.9872	12.6865	30.0471	14.9071	11.2821	9.4281	14.2487	33.076	8.26899	24.0097	12.6865	19.0366	29.2488	14.359
33.4218	12.6642	11.3272	49.5268	23.9894	15.7054	14.4103	7.25982	10.2179		18.5822	21.0819	37.3515	13.0744	29.8143	14.4503	11.2821	9.24501	14.0816	32.6357	8.34812	24.1897	12.3184	19.0849	29.2713	14.359
33.6749	13.0314	11.7363	48.2337	24.3407	15.5367	14.3737	5.9866	9.90422		18.8073	21.1255	37.3515	12.9836	30.0471	14.685	11.2821	9.08721	14.3681	32.2058	8.45766	24.3792	12.3504	19.1468	32.8205	14.359
33.9816	12.3626	11.7363	46.9451	24.3407	16.0703	14.3737	6.57405	10.0753		18.5822	21.1814	37.7124	12.9125	29.8143	14.2855	11.7949	9.45595	14.221	31.7866	8.59645	24.578	11.8948	19.2222	32.8205	14.359
34.3407	12.4387	12.2861	45.6615	25.3284	16.5867	14.3002	6.49338	9.7301		18.3472	21.2496	37.7124	13.3727	29.5885	14.4775	11.806	9.35811	14.4503	31.3786	8.73303	24.7858	11.9719	19.311	32.8246	14.359
34.3407	12.6642	12.3626	44.3832	25.0663	16.2335	13.9645	5.9866	9.90422		18.5893	21.3299	38.0767	13.3432	29.3565	14.685	11.8394	9.7301	14.221	30.9822	8.77808	25.0023	12.0704	18.9119	32.8366	14.3681
34.3407	13.0314	12.4387	36.5756	24.8774	16.9327	13.6978	6.57405	10.1014		18.383	21.5385	38.0767	13.3333	29.5885	14.4412	11.8948	9.58029	14.4503	30.5978	8.85266	25.2275	11.6941	19.0297	32.8566	14.3956
34.3407	13.0314	12.6642	43.6545	24.7634	16.5867	13.5041	5.9866	10.3203		18.1889	21.5385	38.4445	13.3333	29.3699	14.5951	12.4775	9.4281	14.221	30.226	8.95603	25.4609	11.806	18.667	32.8846	14.4412
34.3407	13.5287	12.6642	42.4048	24.7253	17.2105	13.3865	6.49338	10.1014		18.0072	21.5385	38.465	13.8462	29.1587	14.4412	12.572	9.24501	14.4503	29.8671	9.08721	25.6872	11.8394	18.8073	32.9206	13.9973
34.3407	13.7363	13.0314	41.163	26.0989	16.9327	13.347	6.49338	10.3203		18.3257	21.5385	38.8426	13.8462	29.4281	14.5951	12.6865	9.58029	14.221	29.5217	9.23078	25.9165	11.8948	18.4116	32.9645	14.0816
34.3407	13.7363	13.5287	36.2648	26.0989	17.5442	12.9868	7.18686	10.4595		18.1744	21.5385	38.8832	13.8462	29.2353	14.7653	12.8205	9.4281	14.4503	29.6772	9.24501	26.1539	11.9719	18.5326	33.0163	14.1839
34.3407	13.8048	12.2861	40.5627	26.0989	17.2105	12.6995	7.25982	10.5721		18.0364	21.5385	39.2702	13.8462	29.0503	14.2855	12.8615	9.24501	14.2487	29.3565	9.79743	26.3991	11.5698	18.667	33.076	14.3039
34.3407	14.0083	12.9588	39.3587	26.0989	16.9327	12.4903	7.81907	10.2179		18.4116	21.5263	39.3304	14.359	29.3565	14.4412	12.9125	9.08721	14.5138	28.9823	9.86431	26.5976	11.6941	18.8073	33.1435	14.359
35.7143	13.8048	13.5287	38.1661	27.4725	17.5442	12.8644	8.21355	10.3838		18.3042	21.4222	39.7263	14.3681	29.1272	14.5951	12.9836	8.95603	14.3681	29.0865	9.95718	26.77	11.8394	18.9119	33.2188	14.3681
35.7407	14.0083	12.2861	36.0561	27.4725	17.2105	13.347	8.21355	10.0753		18.667	21.3299	39.8056	14.3956	28.9005	14.7653	13.0744	8.85266	14.221	28.6676	10.0753	26.9512	11.8948	18.5255	33.3018	14.3956
35.8198	14.3411	12.6642	37.7185	27.3693	17.9304	13.3865	8.21355	10.2179		18.5326	21.2496	40.2099	14.4412	29.1272	14.2855	13.1846	8.77808	14.4503	28.7637	10.2179	27.1408	11.9719	18.5752	33.3925	14.4412
35.9512	14.7944	13.0314	36.5756	26.9875	17.7235	13.347	7.25982	9.90422		18.3472	9.23078	40.3079	15.0126	28.9005	14.4412	13.3136	8.73303	14.221	28.3679	10.2564	27.3387	12.0704	18.6388	33.4318	14.5048
34.3407	14.0083	12.2861	35.4491	26.671	18.509	13.347	7.47445	10.1014		18.5822	9.23078	40.7168	15.0912	28.6676	14.5951	13.3333	8.71796	13.9973	28.4835	10.2692	27.5447	11.6941	18.7162	33.4751	14.5861
34.3407	14.3411	12.6642	35.9512	27.7799	19.1802	12.6995	7.81907	9.86431		18.3472	21.5385	40.7749	15.1868	28.9005	13.626	13.3333	8.71796	14.221	28.1118	10.3076	27.7587	11.7949	18.3042	33.5261	14.1839
34.3407	14.7944	13.0314	35.182	27.6095	18.9313	12.9868	8.27747	10.1014		18.1237	21.5385	41.1697	15.2989	28.6676	13.8081	13.3333	8.71796	13.9973	28.2471	10.8786	27.9805	11.7949	18.4116	33.5849	14.3039
34.3407	14.3411	12.2861	34.1202	27.3693	19.7489	13.347	6.16016	9.86431		17.9121	21.6906	41.2462	15.9057	28.4419	14.0067	13.8462	8.71796	14.221	27.9005	10.9629	28.2098	11.7949	18.0145	33.6514	14.4412
34.3407	14.7944	12.6642	33.0813	26.9875	19.4801	13.7745	6.16016	9.95718		18.1889	21.6359	41.3354	15.9305	28.6676	14.221	13.8462	9.08721	13.9973	28.0556	11.5698	28.4419	11.7949	18.0656	33.7255	14.5951
34.3407	15.1099	13.0314	34.9668	28.0166	20.1713	13.347	6.16016	9.58029		18.0072	9.79743	41.7028	15.9717	28.4419	14.4412	13.8462	8.95603	14.221	27.735	11.6941	28.6676	11.7949	18.131	33.8073	14.2855
34.3407	15.1722	12.2861	35.9512	27.7799	19.8288	12.9868	6.16016	9.7301		17.8385	9.75709	41.7028	16.0292	28.2098	14.5951	13.8462	8.85266	13.9973	27.9005	11.8394	28.9005	11.2937	17.7053	33.8967	14.359
34.3407	15.1099	12.6642	33.0242	27.6095	20.4567	12.6995	6.16016	9.4281		18.1744	21.416	42.0638	16.6094	28.4419	12.9735	13.8462	8.77808	14.221	27.5686	12.4775	29.1272	11.3286	17.8016	33.9935	14.359
34.3407	15.1722	13.0314	32.0676	28.8788	20.1713	12.4903	6.16016	9.08721		18.0072	21.569	42.0638	16.6962	28.2098	13.1446	13.8462	8.73303	13.9973	27.735	12.572	29.3565	11.3865	17.9121	34.0939	14.3681
34.3681	15.3576	12.2861	35.0207	28.8462	20.6618	12.0171	6.16016	9.24501		18.3257	21.733	42.428	16.7983	27.9805	13.3136	13.8462	9.23078	14.221	27.4299	12.6865	29.5217	11.467	18.0364	34.1594	14.3956
34.4504	14.0083	12.6642	32.0676	28.8462	20.2235	12.4056	6.16016	8.95603		18.1744	21.9077	42.428	16.9153	28.2098	13.4609	13.8462	9.23078	13.9973	27.6163	13.3136	29.6772	11.5698	18.1744	34.2325	14.4412
34.587	14.3411	13.0314	31.0816	28.8462	19.8288	12.8644	6.16016	9.17362		18.0072	22.0274	42.7891	17.4359	27.9805	13.626	13.8462	9.23078	14.221	27.8108	13.4609	29.8407	11.2002	17.8016	34.3131	14.5048
35.7143	14.7944	12.2861	35.182	30.2198	20.4567	13.347	6.16016	8.95603		17.8385	22.1049	42.7891	17.4359	28.2098	13.8081	13.8557	9.23078	13.9973	28.0134	13.626	30.0121	11.2821	17.9121	34.4011	14.5861
35.7143	15.3576	12.9588	31.0816	30.2198	19.9348	13.3865	6.24514	9.17362		18.1744	22.0751	43.1532	17.4359	27.9805	13.9502	13.8841	9.23078	14.221	28.2238	13.8081	30.1912	11.2821	18.0364	34.4965	14.685
35.7143	16.0191	12.2861	35.4491	30.0005	19.3716	12.0171	6.49338	8.95603		18.0072	22.0274	43.1532	17.4359	28.2098	12.9735	13.9314	9.23078	13.9973	27.9805	14.4775	30.3779	11.2821	18.131	34.5993	14.8009
35.7143	13.8048	12.9588	31.0816	29.6525	19.7489	12.4056	6.88727	9.17362		17.8385	21.9257	43.1532	17.4359	27.9805	13.1446	13.9973	9.23078	14.2487	28.2098	14.685	23.4388	10.7692	18.2106	34.6676	14.3956
35.7143	14.0083	12.2861	35.0207	30.7152	19.2898	12.6995	7.18686	8.95603		17.683	21.8356	43.1532	17.4359	28.2238	13.3136	14.5861	9.23078	14.0816	28.4419	14.9071	23.534	10.7814	17.8016	34.7396	14.4412
35.7143	14.3411	12.6642	35.8198	30.4995	18.8476	14.3737	7.18686	9.17362		18.0364	21.7572	43.5143	17.4359	28.0134	12.6137	14.685	9.23078	14.3681	28.6676	15.0825	23.6399	10.3076	17.9121	34.819	14.5048
37.0879	14.7944	13.0314	31.1423	30.3444	19.2898	12.4056	7.25982	9.41414		17.9121	21.6906	43.5143	17.4359	27.8108	12.8513	14.8009	9.23078	14.221	28.4419	15.2473	22.7729	10.3712	17.978	34.9058	14.5861
37.0879	14.3411	12.2861	30.251	31.6233	18.8755	12.6995	7.47445	9.17362		17.8016	21.6359	43.5143	17.9487	28.093	13.0744	14.8718	9.23078	14.4503	28.6676	15.4273	22.7093	10.4595	17.5037	34.9998	14.685
37.0879	14.7944	12.6642	29.3969	31.5934	18.509	15.159	7.81907	9.41414		17.7053	21.5934	43.8784	17.9487	27.9099	13.3037	14.8718	9.23078	14.221	28.4419	15.6221	22.0513	10.5721	17.5562	29.5929	14.8009
37.0879	15.1099	13.0314	35.182	31.5934	19.1802	14.7	8.21355	9.63503		17.6234	21.5263	43.8784	17.9487	27.735	12.1572	14.8718	9.23078	14.4503	28.6676	15.8311	22.0513	10.708	17.1162	29.6772	14.359
37.3667	14.7944	12.2861	29.7161	31.5934	18.9313	11.9732	7.18686	9.41414		17.5562	10.4595	44.2455	17.9487	27.5209	12.3929	14.8718	9.23078	14.685	28.391	16.0538	31.0458	10.7692	17.2005	29.7436	14.359
38.0918	15.1099	12.6642	28.9767	31.3235	19.7489	12.4056	7.18686	9.17362		17.5037	10.4595	44.2633	17.9561	27.754	12.6137	14.8806	9.23078	14.4503	28.5435	16.2896	31.2442	10.7692	16.7983	29.7436	14.359
38.4615	15.1722	13.0314	34.6688	30.9904	20.1713	12.8644	7.18686	9.41414		17.4661	10.3712	44.639	17.978	27.5209	12.8513	14.9071	9.23078	14.685	28.7042	16.5141	23.0769	10.7692	16.9153	29.7436	14.3681
38.4615	15.3576	12.6642	35.4491	30.7152	19.4801	15.2629	7.18686	9.17362		17.4435	21.1814	44.6743	18.0145	27.2954	12.1896	14.9512	9.23078	14.9071	28.8732	16.7434	23.0769	10.2564	17.047	29.8539	13.8841
38.4615	15.1722	13.0314	29.493	31.861	18.7354	14.9489	7.18686	8.95603		17.9487	21.2496	44.7214	18.0656	27.0777	12.3929	15.0126	9.23078	14.685	28.5435	16.9774	23.0769	10.2692	17.1929	29.9023	13.9314
38.4615	15.3576	11.7363	35.1015	31.7126	17.9304	14.7	7.25982	8.71796		17.9121	21.3299	45.1108	18.131	27.3387	12.3291	15.0912	9.23078	14.9071	28.7042	16.7434	23.0769	10.3076	16.7983	29.9595	13.4902
38.4615	15.6618	12.2861	30.126	31.6233	17.2105	11.9732	7.47445	8.95603		18.3042	21.4222	45.1748	18.0656	27.1408	12.488	15.1868	9.23078	15.0825	28.8732	16.9774	23.0769	10.3712	16.9153	30.0252	13.5777
38.4615	15.3576	12.6642	35.6349	31.5934	17.5442	12.4056	7.81907	8.59645		18.2106	21.5263	45.2505	18.0145	26.9512	12.0704	15.2989	9.7436	14.7653	29.0503	17.2005	23.0769	9.95718	17.047	30.2738	13.6838
38.4615	15.6618	13.0314	30.7152	31.5934	16.9948	15.159	8.77208	8.76309		18.131	21.642	45.3376	17.9121	27.252	12.1896	15.3846	9.7436	14.9512	28.7592	17.4359	23.0769	10.0753	17.1929	30.2955	13.8081
38.4615	16.0779	13.5287	30.126	31.5934	17.4538	14.7	8.46634	8.45766		18.0656	21.7692	45.713	17.8016	27.0826	12.3291	15.3846	9.7436	14.685	28.9551	17.2005	23.0769	10.2179	16.8686	30.3259	13.9502
38.4615	16.4835	11.3272	36.8583	32.967	17.4538	14.3002	8.27747	8.59645		18.0145	21.9077	45.6958	17.7053	26.9219	12.488	15.3932	9.7436	14.9071	29.1587	17.4359	23.0769	10.3076	17.047	30.7693	13.626
38.4615	15.3576	11.7363	30.8684	32.967	17.4538	11.9732	8.21355	8.76309		17.978	21.7692	45.69	18.131	26.77	12.6657	15.4188	9.7436	14.685	28.8732	17.2005	23.0769	10.3712	16.7041	30.7693	13.8081
36.2648	16.0191	12.2861	30.4065	32.967	16.4271	12.4056	8.21355	8.95603		17.9561	21.642	46.0541	18.0656	27.0826	12.0704	15.4614	9.7436	14.9071	29.0503	17.4359	23.0769	10.4595	16.8686	30.7735	14.0067
36.986	16.5407	12.4387	37.4927	32.967	16.4271	14.9489	8.21355	8.71796		17.9487	21.5263	46.0541	18.0145	26.9219	12.1896	15.5208	10.2564	15.0825	28.7592	17.2387	23.0769	10.5721	16.5539	31.2821	14.1839
37.7185	15.6618	12.6642	31.3235	32.967	16.4592	14.7	8.21355	8.9707		17.9487	21.4222	24.3684	17.9121	26.77	12.3291	15.5968	10.2564	15.1868	28.9551	17.0701	23.0769	10.708	16.7041	31.2821	14.3039
39.6452	16.0779	11.7363	38.0918	17.3752	16.5549	14.3002	8.21355	8.82291		18.4616	21.3299	46.0541	17.8016	26.6272	12.4775	15.6893	10.2564	14.8009	28.6905	17.3528	23.0769	10.7814	16.8686	31.2821	14.3956
39.3347	16.0779	12.2861	31.9497	34.3407	15.7054	11.7061	8.21355	9.08721		18.4616	21.2496	46.4153	17.7053	26.9902	12.1896	15.7979	10.2564	14.9336	28.4419	17.2311	23.0769	10.818	17.047	31.7949	14.4412
39.07	16.5407	12.3626	31.3536	34.3407	15.9386	12.363	8.21355	8.73303		18.4616	21.1814	24.037	17.6234	26.8338	12.3929	15.9222	10.2564	15.0825	28.2098	16.7983	23.0769	10.8786	16.767	31.7949	13.9973
38.852	16.7109	12.4387	37.7185	16.5976	15.2629	14.9489	8.21355	8.77808		18.4616	21.1255	23.9439	17.5562	26.6075	12.3291	15.9717	10.2564	15.2473	28.4419	16.641	23.0769	10.9629	16.9774	31.7949	14.0816
35.8198	16.7109	12.2861	38.4861	34.9668	15.4004	14.7	8.21355	8.85266		18.4616	21.0819	46.4153	17.5037	26.3742	12.488	16.0292	10.7692	14.9512	28.2098	16.5141	23.0769	11.0703	17.2005	32.3077	14.1839
36.5756	16.9908	12.4387	31.9497	34.0094	15.4346	11.4788	8.21355	8.45766		18.4616	10.7692	46.7793	17.4661	26.1488	12.488	16.1029	10.7814	15.1521	27.9805	16.4183	23.0769	11.2002	16.9774	32.3077	14.3039
40.0477	20.6044	12.6642	31.1423	33.0813	15.5367	11.9732	8.21355	8.59645		18.4616	10.7692	23.7564	17.9561	25.9165	12.6657	16.1925	10.818	15.3675	27.754	16.3541	23.0826	11.3518	16.7434	32.3077	14.4412
39.9298	20.2814	12.6642	30.251	32.1851	15.7054	15.159	8.21355	8.28488		18.4616	10.7692	23.6399	17.9121	25.6872	12.6657	16.2977	10.8786	15.5715	27.2954	15.9305	23.0997	11.467	16.9774	32.6357	14.0816
39.8588	20.9675	13.0314	37.1133	31.3235	15.9386	14.7	8.21355	7.96112		18.4616	10.7692	46.7793	17.8016	25.9317	12.8205	16.4183	11.467	15.7312	27.0632	15.7979	23.1282	11.5698	16.6962	32.7122	14.1839
39.8352	19.5229	13.0314	37.9926	30.4995	16.2335	14.3002	8.21355	8.10841		18.4616	10.7692	47.1461	17.7053	25.723	12.8205	16.4423	11.5698	15.4273	26.8338	15.6977	23.1679	11.6941	16.7983	32.7965	13.8081
36.2908	20.4204	13.5287	30.4995	29.7161	16.4271	13.9645	8.21355	7.81106		18.4616	10.7692	23.5284	18.131	25.5228	12.9735	16.4822	11.6941	15.6221	27.0632	15.2989	23.219	11.8394	16.9153	32.9645	13.9502
41.2088	19.8107	13.0314	29.7161	28.9767	16.4592	13.6978	8.21355	7.57171		18.9744	10.7692	23.3882	18.0656	25.3315	13.0744	16.538	12.3291	15.8311	26.8338	15.2473	23.2812	12.0048	16.5539	33.0163	14.1096
41.2088	20.2814	13.5287	37.3667	14.858	15.5367	11.4788	8.21355	7.81106		18.9744	10.7692	47.1628	18.0145	25.1492	13.1846	16.6094	12.4035	15.5968	26.9902	14.8718	23.3545	12.1896	16.7041	33.076	13.8081
41.2088	20.4204	14.0083	30.1573	16.0191	15.7054	11.9732	8.21355	7.57171		18.9119	10.7814	23.2812	17.978	24.976	13.3136	16.6962	12.4775	15.8311	26.6272	14.8718	23.4388	12.3929	16.8686	33.3689	14.0067
36.8583	20.6044	12.6642	29.493	29.493	15.9386	14.3002	8.21355	7.81106		18.8073	10.818	23.219	18.4687	24.7858	13.4609	16.7983	12.572	16.0538	26.1338	14.5048	23.534	12.572	16.5698	33.3964	14.1839
42.5824	20.2814	13.0314	37.7185	28.8788	16.2335	13.9645	8.21355	8.02692		18.7162	10.8786	23.1395	18.4616	24.578	13.626	16.9153	13.1846	16.2896	25.7893	14.3681	23.5898	12.6865	16.767	33.4318	14.3039
42.5824	20.9675	13.5287	30.126	28.1845	15.5367	11.1054	9.18303	7.81106		18.6388	21.0507	47.1907	18.4616	24.3792	13.8081	16.9231	13.3136	16.0538	25.3003	13.9502	23.5898	12.8205	16.5141	33.8462	14.3956
42.5824	20.6044	14.0083	29.493	13.5982	15.7054	11.7061	9.24025	8.02692		18.5752	21.0819	47.5709	18.4116	24.1897	13.9502	16.9231	13.3727	16.2896	24.976	13.5389	23.5898	12.9735	16.7434	33.8501	13.9314
37.4927	20.2814	12.2861	38.1661	14.6018	14.9489	14.7	9.24025	7.81106		18.5255	21.1255	23.0769	18.3042	24.0097	13.9502	16.9309	13.4218	16.5141	24.6688	13.4609	23.5898	13.1446	16.5141	33.8617	13.9973
43.956	20.9675	12.4387	30.126	28.1845	15.2629	14.2633	9.24025	7.57171		18.49	21.1814	23.0313	18.7162	23.8393	14.1096	16.9541	13.9973	16.2896	24.3792	13.0744	23.5898	13.3136	16.7434	34.359	14.0816
43.956	20.2814	12.6642	29.493	27.2657	15.5367	10.5705	9.24025	7.81106		18.9813	21.2496	22.9341	18.6388	24.168	14.1096	16.9929	14.0816	16.538	24.108	13.0543	23.5953	13.4609	16.5141	34.359	14.1839
43.956	20.9225	13.0314	39.2867	26.3865	15.7054	11.0578	9.24025	7.57171		18.9744	21.3299	22.8479	18.5752	24.0097	14.2855	17.047	14.685	16.7983	23.8558	12.6969	23.6121	13.5777	16.7434	34.8718	13.8081
43.956	20.9225	13.5287	30.126	25.5509	15.9386	11.4788	9.24025	7.81106		18.9744	21.4222	47.6151	18.5255	23.8393	14.221	17.1162	14.8009	16.5539	23.6232	12.6969	23.6399	14.1839	16.5141	34.8718	13.9502
38.0918	21.4567	13.8048	29.493	24.7634	16.2335	14.7	9.24025	7.57171		18.9744	21.5263	22.5641	18.49	23.6788	14.4412	17.2005	14.8718	16.7041	23.3939	12.6969	23.6788	14.3039	16.7434	35.3847	14.0816
45.3297	21.7189	11.6556	39.6214	24.0286	16.5549	14.2633	9.24025	7.34248		19.4872	21.5934	22.5641	18.4687	23.5284	14.221	17.2996	15.3846	16.8686	23.1679	12.3291	23.7287	14.4412	16.5141	35.8975	13.6838
45.3297	21.3686	12.2861	30.126	12.2861	15.7054	13.7745	10.2669	7.57171		19.4128	21.6359	22.5641	18.9119	23.3882	14.4503	17.4133	15.3932	17.047	22.7093	12.3291	23.7896	14.5951	16.7434	35.8975	13.8081
45.3297	22.1491	12.6642	29.139	12.9588	15.9386	10.5705	10.2669	7.34248		19.311	21.5263	47.6703	18.8073	23.2586	14.221	17.4359	15.4188	16.767	22.4765	12.3291	23.8613	14.2855	16.5141	36.4103	13.9502
45.3505	21.3686	13.0314	40.0477	13.7363	15.2629	11.0578	10.2669	7.57171		19.2222	21.4222	22.0573	18.667	23.1395	14.4503	17.4359	15.9717	16.9774	22.2649	11.9719	23.1679	14.4412	16.2168	36.4103	13.626
45.4128	21.3686	10.4612	29.139	24.5722	15.6381	14.3002	10.2669	7.81106		19.1468	21.3299	22.0513	18.5326	23.0313	14.221	17.4359	15.9717	17.1929	22.0751	11.9609	23.1282	14.5951	15.9057	36.9231	13.8081
45.5166	20.6044	11.0745	28.1845	23.9894	15.9386	13.9645	10.2669	7.57171		19.0297	21.2496	22.0513	18.4116	22.8939	14.4503	17.4359	15.9305	16.8686	21.9077	11.5242	23.0997	14.7653	16.062	36.9231	14.0067
45.6615	21.4567	11.8164	40.3996	23.3516	15.2629	13.6978	10.2669	7.81106		18.9119	21.0819	47.7364	18.3042	22.7614	14.221	17.4359	15.9057	17.047	21.4773	11.3865	23.0826	14.9336	15.7312	36.9231	13.7604
45.847	20.9675	10.0002	28.318	12.6642	15.6381	10.5705	10.1118	7.57171		18.8073	20.9254	21.5934	18.7162	22.6398	14.4503	17.4359	16.3862	16.7041	21.3422	11.247	23.0769	15.0825	15.4273	37.4359	13.9973
46.0728	21.5007	10.4612	27.4725	13.0314	16.0703	11.0578	8.21355	7.81106		18.7162	20.7677	21.5629	18.6388	22.5291	14.1839	17.4359	16.2168	16.8686	21.231	10.7814	23.0313	15.2473	15.6221	37.4359	14.221
46.3383	21.5007	11.0745	26.671	23.9894	15.6381	14.3002	8.27747	7.57171		18.6388	20.596	47.8108	18.5752	22.4004	14.4503	17.4359	16.5539	17.047	20.8246	10.5596	22.9341	14.9336	15.3675	37.4359	13.9973
46.6427	22.1491	10.4612	39.8352	23.4725	16.0703	10.4703	8.46634	7.82787		18.5752	20.4358	48.1096	18.5255	22.2649	14.2579	17.4435	16.3862	16.7041	20.7487	10.3838	22.8479	15.0825	15.5968	37.9488	14.221
46.7033	22.1491	11.0745	40.7715	23.0262	16.5549	10.719	8.77208	7.69232		18.5255	10.818	21.1814	18.49	22.1406	14.3681	17.4661	16.7041	16.8686	20.3584	10.2564	22.7729	15.1868	15.3675	37.9488	14.4412
46.7033	22.5291	9.90536	27.0921	13.5287	16.2335	11.0578	9.18303	8.01052		18.49	10.8786	21.1255	18.4687	22.0274	14.2487	17.5037	16.5141	16.5698	19.9737	10.1792	22.7093	15.2989	15.5715	37.9488	14.1096
46.7033	22.8617	10.4612	26.4222	23.9894	16.839	14.9489	10.2669	8.26899		18.4687	10.9629	48.0002	18.4116	21.9077	14.5138	17.5562	16.7434	16.767	19.9474	10.1533	22.6572	15.4273	15.2473	37.9488	14.2855
46.7033	22.361	11.0745	39.8352	23.3516	16.7134	10.719	10.2669	8.02692		18.4616	11.0703	48.3087	18.3042	22.2649	14.3681	17.6234	16.5141	16.9774	19.5814	10.1533	22.6165	15.5715	15.4273	38.4616	14.4775
46.7033	23.3112	11.3272	27.0573	22.7376	16.7134	11.0578	10.2669	8.26899		18.4616	11.2002	20.9191	18.2106	22.1406	14.5138	17.7053	16.2896	16.7434	19.5814	10.1533	22.5874	15.6893	15.0825	38.4616	14.0816
46.7033	21.3686	9.21457	26.2431	14.0083	17.4236	15.6381	10.2669	8.53504		18.4616	21.5385	20.8246	18.6388	22.0274	14.3681	17.8016	16.5141	16.9774	19.5814	9.79743	22.57	15.7979	15.2473	38.4616	14.1839
46.7033	22.361	9.90536	39.8352	14.3411	17.4236	10.719	10.2669	8.41089		18.4616	21.5385	20.7423	18.5752	21.9257	14.667	17.9121	16.2977	16.7434	19.2222	9.79743	22.5641	15.9222	14.9512	38.9879	13.8081
46.7033	20.6044	10.4612	26.2431	23.4725	17.4236	11.0578	10.2669	8.71796		18.4616	21.5385	48.2161	18.5255	21.8356	14.5138	18.0364	16.0947	16.9774	19.2222	9.79743	22.5641	16.062	15.1521	38.9778	13.9502
46.7033	21.4567	9.21457	25.3284	23.0262	17.0876	11.4788	10.2669	8.4887		18.4616	21.5446	48.5341	18.49	21.7572	14.667	18.1744	16.2896	17.1929	19.2222	9.79743	22.5641	16.2168	14.9071	39.5704	14.1096
46.7033	20.2814	9.90536	39.8352	22.6544	16.839	16.0703	10.2669	8.71796		18.4616	20.7677	20.6152	18.4687	22.1406	14.5138	18.3257	16.0538	16.8686	19.2222	9.79743	22.5641	16.3862	14.685	39.5405	13.8081
46.7033	20.9675	9.21457	25.5509	15.1722	16.7134	10.4703	10.2669	8.4887		18.4616	20.596	20.5705	18.4616	22.0274	14.792	18.49	16.2896	17.047	18.8562	9.79743	22.5641	16.5539	14.4503	39.5172	13.9502
46.7033	20.2814	9.90536	24.7634	23.7125	16.7134	10.719	10.3181	8.71796		18.4616	11.0107	20.5257	18.4116	21.8175	14.4503	18.667	16.0538	16.767	18.8562	9.79743	22.5641	16.6962	14.2487	40.2654	14.1096
46.7033	20.9225	8.7955	39.8352	23.3516	16.7134	11.0578	10.4703	8.4887		18.4616	11.2587	48.4582	18.3042	21.6177	14.6939	18.8073	16.2977	16.9774	18.8562	9.4281	22.5641	16.7983	14.5138	40.2099	14.2855
46.7033	20.6044	9.71301	25.2164	22.7376	16.7134	11.4788	10.719	8.71796		18.4116	11.2937	20.3196	18.2106	21.4283	14.3681	18.9119	16.0947	17.2005	18.8562	9.4281	22.5641	16.9153	14.3681	40.1608	14.0067
46.7033	20.2814	8.68758	24.3019	22.1491	16.7134	16.5549	11.0578	8.53504		18.3042	22.0513	20.2353	18.131	21.2496	14.667	19.0297	16.3862	17.4359	18.8562	9.45595	22.5641	16.9929	14.5951	40.1182	14.221
46.7033	20.9675	9.21457	39.8352	16.4835	16.7134	16.0703	11.2936	8.82291		18.2106	22.0513	20.1637	18.0656	21.0819	14.5138	19.0849	16.2168	17.2005	18.4971	9.53902	22.5641	17.047	14.2855	41.0257	14.359
46.7033	19.8107	8.7955	24.4567	16.4835	15.4004	10.4703	11.2936	8.71796		18.131	20.9254	48.3604	18.0145	20.8813	14.4503	19.1468	16.062	17.4359	18.5255	9.67589	22.5641	17.1162	14.4775	40.9776	13.8462
46.7033	20.6044	8.00955	39.8352	22.7376	16.7134	10.719	11.2936	8.9707		18.0656	20.7803	48.6505	18.49	20.6725	14.6939	18.7162	16.4183	17.2005	18.5822	9.79743	22.5641	17.2005	14.221	40.9037	13.8462
46.7033	19.6673	8.7955	24.7634	22.1916	15.159	11.0578	11.2936	8.82291		18.0145	20.647	20.0263	18.4116	20.4743	14.5229	18.8073	16.2896	17.4359	18.261	9.79743	22.5641	17.2996	14.4503	40.8361	13.8557
46.7033	20.2814	7.3972	38.9006	17.8571	16.7134	16.5549	7.4036	9.13052		17.978	9.7436	19.9144	18.3042	20.2872	14.5771	18.9119	16.0538	17.2005	18.3616	9.79743	22.5641	17.4133	14.2487	41.5385	13.3727
46.4806	19.5229	8.00955	39.8352	17.8571	15.6381	16.0703	8.01874	8.95603		17.9561	9.75709	48.526	18.1744	20.1115	14.667	18.9744	15.8311	17.4359	18.49	9.79743	22.5641	9.86431	14.0816	41.5385	13.4218
46.0523	20.2814	8.68758	25.2164	22.8617	16.839	10.1118	8.71179	9.17362		17.9487	9.79743	48.8258	18.0364	19.9474	14.792	18.9744	16.0538	17.2005	18.9189	9.85097	22.5641	9.45595	14.3681	41.5385	13.4902
45.6615	19.8107	6.86813	39.0458	22.1491	15.159	10.5705	7.4036	8.95603		17.9487	9.86431	19.6552	17.9121	19.7353	14.9071	18.9744	15.8311	17.4359	19.0849	10.2564	22.5641	9.95718	14.2487	42.0513	13.0744
38.7061	19.6673	7.7704	25.5509	19.2308	16.839	11.0578	7.81907	9.08721		17.9487	9.95718	19.5949	17.8016	19.5276	14.9775	18.9744	16.0538	17.1929	18.8283	10.3838	22.5641	9.58029	14.0816	42.0513	13.1846
46.0728	20.2814	5.8278	24.7634	19.2308	14.8072	16.5549	7.4036	8.76309		17.9487	10.0753	48.718	17.7053	19.3314	14.792	18.9744	15.8311	17.3528	19.0366	10.5596	22.5641	9.7301	14.3681	42.5641	13.3136
44.8484	19.6673	6.86813	39.2867	22.5291	16.7134	9.46565	7.81907	8.95603		18.4116	10.2179	49.0274	17.6234	19.1468	15.0825	18.9744	15.5968	17.5262	19.2701	10.7814	22.5641	9.90422	14.2487	42.5641	13.3727
39.2867	20.2814	4.95268	25.2164	21.7189	14.5921	9.74007	7.81907	8.59645		18.3042	10.2564	19.311	18.0364	18.9744	14.5771	18.9744	15.8311	17.2387	19.4939	11.0465	22.5641	10.1014	14.5138	43.08	12.9125
44.2342	19.6673	5.8278	24.5722	20.9675	16.7134	10.1118	7.81907	8.76309		18.2106	10.2564	19.2222	17.9121	19.3042	14.9071	18.9744	15.6221	17.4435	19.7286	11.2937	31.9187	10.3203	14.3681	43.6169	12.9836
43.0013	20.2814	3.8852	39.6214	20.2814	15.2629	10.3181	8.27747	8.4887		18.131	10.2564	48.9361	17.8016	19.1606	14.3681	18.9744	15.4273	17.2005	19.4939	11.3865	32.1281	10.1014	14.667	43.6019	13.0744
39.6214	20.0003	4.95268	25.2164	19.6673	16.7134	10.4703	8.27747	8.26899		18.0656	11.0465	19.1606	17.7053	19.0297	14.667	18.9744	15.7312	17.4359	19.7286	11.094	32.3443	10.3203	14.5138	44.1771	13.1846
42.137	20.4204	4.34379	24.4567	20.6044	15.159	10.719	8.27747	8.02692		18.0145	11.247	19.0297	18.131	18.9119	14.5138	18.9744	15.5715	17.2005	19.9539	11.2587	32.5672	10.1014	14.792	44.1503	12.8205
40.0477	20.2814	3.8852	39.8352	20.6044	16.7134	16.9948	8.77208	8.26899		17.978	22.5641	18.9119	18.0656	18.8073	14.667	18.9813	15.3675	17.4359	19.7353	11.3865	32.7644	10.3203	15.0825	44.8037	12.9735
41.3231	20.9225	4.95268	24.7634	20.2814	14.8072	9.18303	8.46634	7.96112		17.9561	22.5641	48.8258	18.0145	18.7162	14.792	19.0021	15.6221	17.2387	20	11.094	32.9206	10.5596	14.9775	44.7596	13.0744
40.3996	20.9225	3.8852	39.8352	19.6673	16.7134	9.46565	8.77208	7.62363		17.9487	21.0257	49.1292	17.978	18.6388	14.9071	18.5255	15.4273	17.5037	20.2872	11.2587	33.0839	10.7814	15.2989	44.7214	13.1846
40.586	21.4567	4.34379	25.2164	21.978	15.4004	9.74007	8.46634	7.34248		17.9487	20.8813	34.2325	17.9561	18.5326	14.9775	18.5752	15.2473	17.3528	20.7677	11.0107	33.2544	10.5596	15.2473	45.4794	12.8205
41.5281	20.9675	4.34379	24.4567	21.978	16.7134	10.1118	8.77208	7.57171		17.9487	20.6725	34.1594	17.9121	18.4116	15.0825	18.6388	15.0825	17.6458	21.0819	11.247	33.4082	10.7814	15.23	45.4187	12.9735
39.9298	21.7189	4.95268	39.0458	20.2814	15.159	10.3181	9.18303	7.34248		17.9487	20.4743	34.0939	17.8016	18.3042	15.2214	18.7162	14.9336	17.5037	21.569	10.9027	33.5692	11.0107	15.5968	45.3637	13.1446
41.935	20.4204	5.66361	39.9298	19.6673	16.7134	17.4538	8.27747	7.12434		17.9487	20.2872	34.036	17.7053	18.2106	15.2473	18.8073	14.7653	17.7794	21.9077	10.9748	33.7372	10.708	15.3932	46.2848	12.8205
39.3347	21.3686	5.66361	24.7634	19.083	14.7	16.9948	8.77208	7.34248		17.9487	20.1115	33.9858	17.6234	18.131	15.2989	18.9119	14.5951	18.0656	21.733	10.6711	33.9122	10.8665	15.6557	46.2023	12.8205
42.427	19.8107	6.14304	39.2867	18.4291	16.839	8.27747	9.18303	7.12434		17.9487	19.9474	33.8967	17.5562	18.0364	15.6977	19.0297	12.4775	17.9487	22.2176	10.818	34.0939	11.0465	15.5038	46.1254	12.8205
39.9298	20.6044	5.8278	25.2164	22.7376	15.159	8.46634	8.27747	7.34248		17.9487	19.7952	33.8073	17.5037	17.9121	15.7979	19.1606	12.4035	18.261	22.7036	10.5596	34.2824	10.708	15.7979	46.0541	12.8205
42.4048	19.5229	5.8278	24.5722	23.3516	17.0876	8.77208	8.46634	7.46679		17.9487	19.6284	33.7255	17.4661	17.8016	15.9305	19.3042	12.3504	18.1889	23.1906	10.6711	34.4774	10.8665	15.6557	47.0707	12.3184
43.0013	20.2814	4.95268	39.0458	18.4803	14.7	9.18303	8.77208	7.14277		17.9487	12.0704	33.6514	17.4435	17.683	15.6977	18.9119	12.3184	18.49	23.037	10.3838	34.679	11.0465	15.9305	47.0064	12.3504
39.3347	19.083	5.8278	25.2164	17.4834	17.4538	9.68581	7.81907	7.34248		18.4616	11.9719	33.5849	17.4359	17.5412	16.021	19.0021	12.3077	18.3616	23.5284	10.5596	34.8869	11.2002	15.7979	46.9476	12.4035
43.0013	19.8107	4.34379	38.9006	23.0262	16.9948	17.4538	8.21355	7.12434		18.4616	11.8948	33.5261	17.4359	17.4133	15.5038	18.5255	12.1896	18.667	23.8834	10.7814	35.1011	11.3518	16.1029	46.8776	12.4775
38.7061	18.4803	4.95268	25.5509	23.4725	14.2633	9.24025	8.27747	7.34248		18.4616	11.8394	33.4751	17.4359	17.8016	15.7979	18.5752	12.0048	18.5822	24.2549	10.5596	35.3214	11.5242	16.021	47.8025	12.572
43.6329	19.426	4.34379	38.852	17.591	16.839	9.24025	8.46634	7.12434		18.4616	11.6941	33.4318	17.9487	17.7053	15.2473	18.6388	11.8394	18.49	24.6421	10.6711	35.533	11.247	16.3541	47.7227	12.1896
39.3587	18.4803	4.95268	25.9175	16.7672	14.8072	9.24025	8.77208	6.88022		18.4616	11.5698	33.3925	17.9487	17.6234	15.5968	18.7162	11.6941	18.7793	25.0444	10.3838	35.6844	11.467	16.2168	47.6482	12.3291
44.2342	18.4803	4.95268	25.2164	16.0191	16.7134	17.9304	8.21355	6.66667		18.4616	11.467	33.3018	17.9487	17.5562	15.2989	18.8073	11.5242	18.667	24.8546	10.5596	35.7543	11.7054	16.0538	49.2308	12.4775
38.8763	18.4803	4.95268	38.852	15.3576	14.5921	17.4538	8.27747	6.42563		18.4616	11.3865	33.2188	17.9487	17.5037	15.3846	18.4116	11.3518	18.9813	25.1492	10.3203	35.8315	11.9279	16.2896	49.2308	12.572
44.8484	18.6833	5.66361	25.5509	14.7944	16.7134	9.29711	8.46634	6.19644		18.4616	11.3286	33.1435	17.9487	17.4661	15.2214	18.4616	11.2002	18.8283	24.976	10.1014	35.9158	11.7054	16.0947	49.2308	12.6865
39.6214	18.4291	4.95268	24.7634	23.7125	15.159	9.46565	10.2669	6.42563		18.4616	11.2002	33.076	17.9487	17.4133	15.5038	18.4687	11.0703	19.0849	25.4609	10.3203	36.0072	11.9279	16.3621	49.1292	12.8205
45.3505	19.083	5.66361	37.8932	23.9894	16.7134	9.74007	10.2669	6.19644		18.4616	11.0703	33.0163	17.9487	17.8016	15.23	18.49	10.9629	18.9189	25.6872	10.1014	36.1057	12.0704	16.2168	49.0086	12.4775
40.3996	17.9099	5.66361	38.852	15.3576	15.9716	10.1118	10.2669	6.42563		18.4616	10.9629	32.9645	17.9487	17.7053	15.23	18.5255	10.8786	19.2017	26.1488	10.2564	36.7124	11.6941	16.5141	48.8931	12.572
45.7234	18.6833	6.14304	25.2164	14.7944	14.7	10.2669	10.2669	6.19644		18.4616	10.8786	32.9206	17.9487	17.6234	14.9071	18.5752	10.818	19.078	25.9165	9.95718	36.8233	11.8394	16.3621	48.7827	12.6865
40.0477	17.4834	5.8278	37.8932	14.1423	16.0375	17.9304	10.1118	5.98047		18.4616	10.818	32.8846	17.9487	17.5562	15.2473	18.131	10.7814	19.3857	26.1488	10.1144	36.9409	11.8948	16.2168	48.6775	12.8205
46.1751	18.4291	6.86813	25.8081	24.8774	15.159	10.2669	9.74007	5.73351		18.4616	10.7814	32.8566	17.9487	17.5037	14.9775	18.2106	10.708	19.3042	25.9317	9.85097	37.0653	11.9719	16.5141	48.5774	12.9735
40.7715	17.4834	5.8278	37.8932	14.7944	16.2335	10.2669	9.46565	5.52325		18.4616	10.7692	32.8366	17.9487	17.8385	14.9071	18.3042	10.5721	19.2017	26.1941	9.95718	37.1963	11.5698	16.4183	48.4826	12.6657
46.7033	16.5407	5.66361	26.4222	14.1423	14.7	18.3661	9.29711	5.27982		18.4616	10.708	32.8246	18.4616	17.683	14.792	18.4116	10.3838	19.4939	26.4737	9.67589	37.3339	11.6941	16.7434	48.393	12.8615
40.0477	17.4834	6.14304	25.8081	26.0989	16.5549	10.2669	9.24025	5.0507		18.4616	10.5721	32.8205	18.4616	17.5262	14.2487	17.978	10.2179	19.3857	26.77	9.86431	37.4781	11.8394	16.641	49.7463	12.4775
46.9853	15.5408	5.66361	37.8932	26.135	15.159	10.2669	9.24025	4.83794		18.4616	10.4595	32.7965	18.4616	17.3528	14.667	18.0145	10.0753	19.7019	26.5976	9.63503	37.6286	11.9719	16.5141	49.7436	12.572
40.586	16.5407	6.14304	26.4222	14.7944	16.839	10.3181	9.18303	4.58681		18.4616	10.3712	32.7122	18.4616	17.1929	14.0816	17.9121	9.95718	19.6351	26.9219	9.41414	38.2731	12.0704	16.7434	49.7436	12.1896
47.2655	15.5408	5.8278	37.9926	14.1423	16.2335	10.4703	8.77208	4.83794		18.4616	10.3076	32.6357	18.4616	17.047	13.9502	18.0364	14.9336	19.5949	27.252	9.63503	38.4342	11.6941	16.538	49.18	12.3077
39.9298	15.5408	6.14304	27.0573	13.5287	14.7	10.719	8.46634	4.58681		18.9744	10.2692	19.0297	18.4616	16.9153	13.8557	17.683	14.8009	19.9144	27.735	9.41414	38.6015	11.8394	16.3621	49.2842	12.3077
47.6235	14.6018	6.86813	26.4222	27.3693	16.5549	11.0578	8.27747	4.83794		18.9744	10.2564	18.9119	18.4616	16.7983	13.4218	17.8385	14.685	19.7952	27.5686	9.13052	38.7613	12.0048	16.641	49.3935	12.3077
40.5627	15.5408	6.86813	37.1133	14.1423	15.159	18.8476	8.21355	4.58681		18.9744	10.2564	18.8073	18.4687	16.6962	13.7986	17.5262	14.5861	20.1049	27.9005	9.24501	38.9204	12.1896	16.5141	49.4919	12.3077
47.3652	14.6018	6.86813	38.1908	13.5287	16.7134	11.2936	8.21355	4.83794		19.4872	10.2564	49.0274	19.0021	17.047	13.0543	17.683	14.5048	20.0263	27.754	8.9707	39.0856	12.3291	16.8218	49.5848	11.806
48.0573	15.5408	6.86813	27.0573	12.9588	14.7	11.2936	8.21355	4.58681		19.4872	10.2564	49.3402	19.0366	16.9153	13.4218	17.3528	14.4412	19.9737	27.9805	8.71796	39.2568	12.4775	16.7434	49.6828	11.8394
39.9298	12.6642	7.3972	26.4222	27.8138	16.7134	19.2898	8.21355	4.41145		19.4872	10.2564	34.5993	19.0849	16.7983	12.6969	17.4359	14.2855	20.3196	27.7966	8.4887	39.4339	12.572	17.0778	49.7859	11.8948
46.784	13.5287	6.86813	36.9605	28.318	15.9716	11.4788	8.21355	4.00526		19.4872	10.2564	34.4965	19.1468	16.6962	13.0543	16.9309	14.1096	20.2093	27.6163	8.71796	40.0526	12.6865	17.047	49.8941	11.9719
47.6828	14.1423	7.3972	27.0573	13.5287	14.2633	11.7061	8.21355	4.00526		19.4872	10.2564	34.4011	19.1468	16.5539	12.4141	16.9541	13.9502	20.5128	27.4539	8.4887	40.1739	12.3291	17.4057	50.0073	11.5698
40.5627	14.858	8.00955	26.4222	12.9588	16.0375	12.0171	8.27747	3.90553		19.4872	10.2564	34.3131	19.0849	16.4183	12.7382	16.9929	13.8081	20.4229	27.3098	8.26899	40.7975	12.4035	17.4057	50.1255	11.6941
46.1547	15.6618	8.68758	25.8081	12.2861	14.7	12.3203	8.46634	4.1345		19.4872	19.9474	34.2094	19.5478	16.2977	12.5196	16.538	13.626	20.7487	27.1795	8.95603	40.9294	12.4775	17.772	49.1292	11.8394
46.9853	12.6642	8.7955	35.9512	28.318	16.2335	12.3203	8.77208	4.00526		19.4872	19.7353	34.0978	19.5142	16.1925	12.4035	16.6094	13.4609	20.6279	27.0243	8.71796	41.0673	12.572	17.6458	49.2549	11.9719
39.9298	10.4612	8.00955	36.9094	28.6822	14.2633	12.3203	9.18303	4.00526		19.4872	19.5276	33.9935	19.4939	16.062	12.6657	16.6962	13.3136	20.9254	26.8877	8.95603	41.7028	12.6865	17.9487	49.3855	11.5698
45.7234	11.0745	8.7955	26.4222	12.9588	16.5549	12.3203	9.24025	4.35143		19.4872	19.3314	33.8967	19.4128	15.9057	12.2327	16.7983	13.1846	20.8246	26.4687	8.71796	41.8507	12.8205	17.8606	49.4919	11.6941
46.4806	11.8164	8.68758	25.8081	12.2861	13.7745	12.3203	9.24025	4.35143		19.4872	13.3136	33.8073	19.311	15.7312	12.5196	16.9153	13.0744	21.1442	26.3592	8.4887	42.0044	12.9735	17.7794	49.5848	11.8394
40.5627	12.6642	9.21457	25.2164	11.7363	16.9948	19.7489	9.24025	4.35143		19.4872	13.1846	32.0585	19.2222	16.062	11.9719	16.4183	10.3712	21.4712	25.952	8.28488	42.1637	13.1446	18.0656	47.3576	11.5242
46.1751	9.90536	9.21457	35.9512	29.1066	16.5549	20.2235	9.24025	4.35143		19.4872	13.0744	31.9969	19.1468	15.9222	12.3291	16.4423	10.3076	21.3422	25.8708	8.10841	42.3287	13.3136	17.9414	47.5156	11.7166
39.9298	10.7284	9.90536	25.8081	12.6642	14.2633	19.7489	11.2936	4.72798		19.4872	12.9735	31.9434	19.0849	15.7979	11.6038	16.4822	10.2692	21.642	26.1991	7.96112	42.9822	12.8615	17.7794	47.6786	11.9279
46.7033	8.68758	9.90536	25.2164	12.4387	16.7134	19.2898	11.2936	4.72798		19.4872	12.8205	31.8981	19.0297	15.6893	11.9719	16.538	10.708	21.5446	26.1488	7.81106	43.138	12.9125	18.0656	47.8465	12.1572
39.0941	9.21457	10.4612	36.9094	29.5888	13.7745	19.7221	11.2936	4.72798		19.4872	12.6865	31.861	19.4128	15.5715	11.247	16.1029	10.5721	21.4712	26.0531	8.10841	43.2992	12.9836	17.9487	48.0029	11.9279
46.1751	9.90536	9.71301	25.8081	30.0005	16.839	19.0976	11.2936	5.07667		19.4872	19.6284	31.8321	19.311	15.4273	11.6038	16.1925	10.4595	21.8054	25.952	7.96112	43.9503	13.0744	17.8606	48.1642	12.1572
46.7235	10.4612	10.7284	25.2538	13.7363	13.347	18.509	11.2936	5.07667		19.4872	19.4602	31.8114	19.2222	15.7312	10.8786	16.2977	10.8665	21.7692	25.8708	8.10841	44.1145	13.1846	17.7794	48.3305	11.9279
47.3054	9.21457	9.71301	24.7634	13.7363	17.0876	17.9598	11.7061	5.45136		19.4128	19.3042	31.7866	19.1468	15.5715	11.247	15.9222	10.708	21.7572	25.7536	7.82787	44.7596	13.3136	18.0656	48.5016	12.1572
39.5499	6.86813	9.71301	24.3407	13.7363	13.7745	17.4538	12.0171	5.45136		19.311	14.3039	31.6996	19.0849	15.4273	10.5222	16.062	11.0703	22.1227	25.3367	8.02692	44.9209	12.8615	17.9487	48.6316	11.9279
44.8484	7.7704	9.21457	23.9894	13.7363	17.4236	17.6639	12.3203	5.80191		19.2222	14.1839	31.6207	19.0366	15.2473	10.8786	16.2168	10.9629	22.1227	25.2327	7.81106	45.0874	12.9125	17.8606	48.7585	12.1572
45.4959	8.7955	9.90536	23.3516	30.4065	16.7134	17.0876	12.3203	5.80191		19.1468	14.0816	31.55	19.0021	15.5715	10.1792	15.9057	11.3518	22.1227	25.1492	7.62363	45.736	12.9836	17.7794	48.8904	11.9279
46.0523	9.71301	9.90536	22.7376	15.1099	13.347	16.5549	12.3203	5.80191		19.0297	13.9502	31.4874	18.9813	15.4273	10.5222	16.062	11.2002	22.4824	25.0863	7.96112	45.8738	13.0744	18.0656	49.0274	12.1572
46.4806	6.14304	10.4612	22.1491	15.1099	16.839	16.839	11.0578	5.80191		18.9119	19.6284	31.433	18.9744	15.2473	10.2564	15.6893	11.5242	22.4824	25.0444	7.81106	45.9283	13.1846	17.9487	49.1693	12.3929
46.9451	6.86813	9.90536	36.9094	15.1099	12.8644	16.2335	11.4788	5.80191		18.8073	19.4602	31.387	18.9119	15.0825	10.1144	15.7979	11.3518	22.8479	24.6688	7.62363	45.9254	13.3136	18.261	49.3162	12.0704
38.7791	6.86813	10.7284	22.7376	30.9904	17.0876	16.5549	11.7061	5.80191		18.7162	19.3042	31.3493	18.8073	15.4273	10.3838	15.4273	11.6941	22.7729	24.6581	7.46679	46.1938	13.3727	18.1889	49.468	12.1896
45.4751	6.86813	10.4612	22.1916	31.3235	12.4056	16.0375	12.0171	5.80191		18.6388	19.1606	31.219	18.7162	15.2989	10.1014	15.5715	11.5242	22.6165	24.578	7.34248	45.9969	12.9125	18.5255	47.5488	11.8394
38.0918	7.3972	10.7284	36.9094	16.4835	17.4236	15.4004	12.4056	5.80191		18.5752	19.0297	18.9119	19.1468	15.1868	10.3203	15.1868	11.8394	22.8996	24.3198	7.12434	45.805	12.9836	18.49	47.6951	12.0048
44.2342	6.86813	10.4612	23.0262	16.4835	16.7134	15.6718	11.0578	5.80191		18.5255	18.9119	18.8073	19.0849	15.0912	10.1014	15.2989	11.6941	22.7729	24.0808	6.88022	46.0969	13.0744	18.3616	46.8663	11.6941
44.8484	7.3972	11.0745	36.0561	16.4835	12.8644	15.159	11.4788	6.17518		18.49	18.8073	18.667	19.0366	15.0126	10.3203	14.9336	12.0704	22.6688	23.8613	7.14277	45.9168	13.1846	18.2106	47.0567	11.8394
45.4751	6.86813	10.7284	36.9605	16.4835	16.839	14.5196	11.0578	6.17518		18.4687	18.7162	49.2415	19.0021	14.9512	10.1533	15.0126	11.9719	22.5874	24.108	6.97512	46.1938	13.3136	18.49	47.238	12.0048
46.0728	7.3972	10.4612	23.9894	16.4835	12.4056	13.8128	11.4788	6.17518		18.4616	18.6388	36.193	18.9813	14.9071	9.85097	15.0912	12.3291	22.9168	23.9219	6.84189	45.9969	13.3727	18.3616	47.3937	12.1896
38.7061	7.00415	11.0745	23.7125	31.7126	17.0876	13.9645	11.0578	6.17518		18.4616	18.5752	36.1057	18.9119	15.2989	10.1792	15.1868	12.1896	22.8709	23.7564	6.66667	45.736	12.9125	18.261	47.5128	11.9279
44.2342	7.3972	11.0745	36.2648	32.0676	11.9732	13.3865	11.4788	6.17518		18.4616	16.1925	36.0072	18.8073	15.1868	9.67589	14.8009	12.572	22.7729	23.3263	6.48673	45.9254	12.9836	18.1889	47.6372	12.1572
44.8484	8.00955	20.0003	24.8774	17.8571	17.4538	13.7745	11.0578	6.52715		18.4616	16.1029	35.9158	18.667	15.0912	9.95718	14.9336	12.4775	22.6688	23.1906	6.34325	45.6756	13.0744	18.0656	47.7667	12.4035
38.0918	8.00955	11.0745	24.5722	17.8571	16.9948	13.347	11.4788	6.56731		18.4616	16.0292	35.8241	18.5326	15.0126	9.79743	15.0825	12.8205	22.9856	23.0484	6.23874	45.4303	13.1846	17.9487	47.9014	12.6657
41.5281	8.68758	11.7363	23.9894	31.6233	12.4056	13.7745	11.0578	6.68637		18.4616	15.9717	35.7102	18.4116	14.9512	9.45595	15.1868	12.6865	22.9168	22.8996	6.17518	45.1894	13.3136	17.8606	46.9476	12.943
42.3157	8.68758	20.4204	36.5756	32.4187	17.4236	14.2633	11.4788	6.88022		18.4616	15.9222	35.5774	18.3042	14.9071	9.79743	14.8009	13.0744	22.8709	22.7729	6.15385	45.41	13.3333	17.8016	47.1405	13.2344
43.1327	9.21457	11.0745	24.5722	19.2308	16.7134	14.5196	11.4788	7.28856		18.4616	15.7979	35.4478	18.1744	14.8806	9.24501	14.9336	12.9735	23.1906	22.6688	6.15385	45.1807	13.3333	17.772	45.8939	12.9735
43.9775	9.21457	11.7363	35.9512	19.2798	11.9732	13.8128	11.4788	7.39601		18.4616	15.6893	35.3251	18.0364	14.8718	9.53902	15.0126	13.3037	23.0769	22.5874	6.15385	45.3752	13.3333	17.772	46.0569	13.1446
44.8484	9.90536	19.2798	36.9094	31.3536	16.839	13.8128	11.9732	7.57171		18.4616	15.5968	35.2096	17.9121	14.8718	9.07273	15.0912	13.4609	22.9627	22.4765	6.00242	45.5141	13.3333	17.772	46.2251	13.3333
38.7061	10.0002	11.3272	25.2164	32.0382	11.4788	13.0677	11.4788	8.02692		18.4616	15.5208	35.0824	17.8016	14.8718	9.41414	14.685	13.1346	22.7787	22.0573	5.84706	45.233	13.3333	17.772	46.3813	13.0744
40.3996	10.4612	11.7363	35.9512	20.7867	17.0876	13.0677	11.9732	8.26899		18.4616	15.4273	34.9509	17.683	14.8009	9.13052	14.8009	13.2344	23.0484	21.9497	5.73351	45.3376	12.8205	17.772	46.5426	13.3037
41.2088	11.0745	19.426	25.8081	21.0124	16.5549	12.363	11.4788	8.41089		18.4616	15.2989	34.8266	17.5412	14.685	9.24501	14.9336	12.943	22.8996	21.8657	6.17518	45.0174	12.8205	18.131	46.709	13.0744
41.935	9.21457	11.6556	36.0561	21.3244	11.9732	11.6157	11.9732	8.53504		18.4616	15.1868	34.7093	17.4133	14.5861	9.13052	15.0126	13.1046	23.1906	21.7874	6.15385	45.0583	12.8205	18.131	46.8804	13.3037
37.9926	9.90536	12.2861	26.3865	31.3536	16.7134	11.7061	11.0578	8.9707		18.4616	15.0825	34.5879	17.8016	14.5048	9.41414	15.0912	12.8513	23.0769	21.569	6.15385	44.7214	12.8205	18.131	47.0567	13.0744
33.1952	10.4612	19.6673	25.5509	31.9497	11.4788	11.1054	11.4788	9.07273		18.4616	14.9336	34.4546	17.7053	14.4412	9.24501	15.1868	13.0744	23.3882	21.373	6.15385	44.7802	12.8205	18.1455	47.238	13.3037
33.7867	11.0745	11.8164	35.4491	23.0262	16.7134	11.4788	11.9732	9.07273		18.4616	19.0297	34.3284	17.6234	14.3956	9.17362	14.8009	12.8513	23.3094	21.2	6.00242	44.8506	12.8308	18.0656	45.9283	13.0744
34.423	9.90536	20.0003	36.2648	23.4725	16.0375	11.0578	10.5705	9.4281		18.4616	18.9119	34.2094	17.5562	14.2855	9.41414	14.9336	13.0744	23.1906	21.0507	5.84706	44.5299	12.8615	17.6458	46.0741	13.3037
35.0207	10.4612	11.7363	25.9175	31.3536	11.9732	11.4788	11.0578	9.4281		18.4616	18.8073	30.5978	17.5037	14.1096	9.17362	15.0825	12.8205	23.4892	20.6279	6.23874	44.6036	12.9125	17.5412	46.2251	13.5486
35.6349	10.7284	12.2861	35.8198	31.9497	16.2335	11.0578	11.4788	9.79743		18.4616	18.5893	30.4816	17.9121	13.9502	9.41414	15.1868	12.943	23.3882	20.5128	6.17518	44.6036	12.9836	17.4661	45.3637	13.8081
36.2648	10.7284	19.1324	26.3865	25.2538	15.6718	10.5705	10.5705	9.79743		18.4616	18.383	30.3736	17.8016	13.8081	9.13052	15.2989	12.6657	23.7065	20.4229	6.15385	44.2395	13.0744	17.4208	45.4592	13.6549
36.8583	10.7284	11.6556	35.9512	25.8081	11.7061	11.0578	11.0578	10.1014		18.4616	18.1889	30.2738	17.7053	13.626	9.41414	14.9336	12.8513	23.6121	20.3584	6.15385	44.2395	12.6865	17.4057	45.5603	13.9502
37.4927	11.0745	12.2861	26.671	26.0989	16.0375	11.4788	10.5705	9.86431		18.4116	18.0072	30.1825	17.6234	13.4609	8.9707	15.0825	12.6137	23.9054	20.3196	6.15385	43.8784	12.8205	17.4057	45.667	13.8557
38.0918	11.7363	19.6673	36.0561	31.3536	15.4004	11.0578	11.0578	10.1014		18.3042	17.8385	30.0996	17.5562	13.8081	9.24501	14.685	12.6969	24.1897	20.3067	6.66667	43.8784	12.8205	17.4057	45.7792	14.1839
38.7061	12.2861	11.6556	27.0921	31.9497	12.363	10.719	10.719	9.86431		18.2106	17.683	30.0252	17.5037	13.6838	8.95603	14.8009	12.3504	24.037	20.2093	6.66667	43.5143	12.8205	17.4057	45.8968	14.5138
39.3587	12.6642	20.0003	36.2648	27.0573	15.6718	11.4788	11.3402	10.1014		18.131	17.5412	18.667	17.4133	13.5777	9.17362	14.4412	12.3291	24.3252	20.1049	6.66667	43.5143	12.8205	17.772	46.0198	14.792
40.0477	12.6642	11.0745	27.6437	26.5291	15.159	12.0171	11.4788	9.86431		18.0656	17.4133	18.5326	17.2996	13.4902	8.95603	14.5861	11.9719	24.206	19.7019	6.66667	43.1532	12.8205	17.6458	46.1482	15.0825
40.7715	11.8164	11.8164	27.0573	31.0816	12.363	12.6995	12.3203	10.1014		18.0145	17.2996	49.1292	17.1929	13.4218	9.17362	14.685	12.0158	24.108	19.5276	6.66667	42.7952	12.8205	17.5412	46.2819	14.9775
36.986	12.6642	19.1324	35.8198	31.9497	15.4004	12.4903	12.3203	9.86431		17.978	17.2005	49.4361	17.047	13.3727	8.95603	14.8009	11.6941	24.4277	19.3518	6.66667	42.8136	12.3077	17.4661	45.5603	15.2989
33.45	11.6556	11.0745	36.5756	27.3693	13.0677	13.347	12.3203	9.95718		17.9561	17.1162	36.1311	16.9153	13.8557	9.17362	14.9336	11.806	24.363	19.2017	7.17949	42.8443	12.3077	17.4208	45.667	15.6305
33.9261	12.2861	11.7363	27.6437	26.9875	15.6718	12.8644	12.3203	9.58029		17.9487	17.047	36.0765	16.7983	13.8081	8.95603	15.0825	11.5242	24.3198	19.078	7.17949	42.5023	12.3077	17.4057	45.7792	15.9305
36.0561	11.6556	19.6673	35.9512	26.4222	15.159	13.347	12.363	9.7301		17.9487	16.9929	36.0291	16.6962	13.6838	9.17362	15.2473	11.7054	24.1897	18.9813	7.17949	42.5518	12.3077	17.4057	44.4767	15.7979
30.3444	11.6556	11.7363	28.2847	31.1423	13.0677	12.8644	12.4903	9.35811		17.9121	16.9541	35.9889	17.1162	13.5777	8.82291	15.4273	11.467	24.4654	18.9119	7.14277	42.2198	12.3077	17.4057	44.6626	16.0538
30.4995	11.0745	19.083	35.9512	27.0573	15.2629	13.347	12.6995	8.95603		17.8016	16.9309	35.9158	17.047	13.4902	9.13052	15.5715	11.6941	24.3252	18.8701	6.97512	42.2883	12.3077	17.4057	44.8535	16.2896
30.7152	11.8164	11.7363	28.8788	26.5291	13.8128	12.8644	12.9868	9.08721		17.7053	16.9231	35.8315	16.9153	13.4218	8.71796	15.6893	11.3865	24.6208	18.8562	7.34248	41.9668	11.7949	17.047	45.0495	16.0947
30.9904	11.6556	12.2861	35.182	26.0627	15.4004	13.1481	13.347	8.76309		17.6234	16.9231	35.7543	16.7983	13.3727	8.9707	15.7979	11.094	24.5137	18.8562	7.25238	41.5512	11.7949	17.047	45.2505	16.3621
31.3235	11.6556	19.6673	36.0561	30.4995	14.8072	12.5324	13.347	8.4887		17.5562	16.9153	29.4504	16.6962	13.3432	8.71796	15.9222	11.2587	24.8282	18.8701	7.19779	41.1345	11.7949	17.047	45.4361	16.641
31.7126	10.7284	12.2861	29.493	31.3235	13.7745	12.8644	13.347	8.71796		18.0145	16.7983	29.3923	16.6094	13.8462	8.95603	16.062	11.0107	24.7539	18.7793	7.62363	41.0257	11.7949	17.047	45.618	16.5141
32.1558	11.6556	20.2814	28.8788	26.9875	15.159	12.363	12.4903	8.4887		17.9121	6.56731	29.343	16.538	13.8462	8.53504	16.1925	10.7814	25.0863	19.078	7.46679	40.6166	11.7949	17.4057	45.805	16.8218
32.6507	10.7284	12.2861	35.4491	26.671	14.5196	12.5324	12.6995	8.71796		17.8016	6.97512	29.2668	16.4822	13.8081	8.82291	16.2977	10.5721	25.0444	18.9813	7.34248	40.2099	11.7949	17.4208	45.9626	17.1393
33.1952	10.7284	12.9588	29.5888	26.4222	14.2633	11.9732	12.9868	8.34812		17.683	7.39601	29.1723	16.4183	13.6838	8.4887	15.9222	10.3838	25.0234	19.3042	7.76039	40.1248	11.7949	17.4661	44.2722	17.4661
33.7867	10.7284	19.6673	34.9668	30.126	14.5921	12.363	13.347	8.45766		17.5412	7.12434	18.5326	16.2977	13.5777	8.71796	16.062	10.708	25.3833	19.2496	7.70939	40.0526	11.7949	17.8606	44.4353	17.8016
34.3407	10.7284	11.8164	35.8198	30.8684	13.9645	11.7061	13.347	8.10841		17.4133	7.34248	18.4116	16.1925	13.4902	8.4887	16.1925	10.5596	25.3367	19.2222	8.20514	39.66	11.7949	17.8606	44.6036	17.772
36.4982	10.7284	12.6642	30.4065	27.3693	14.5921	11.9732	13.347	8.28488		17.2996	7.14277	18.3042	16.1029	13.4218	8.71796	16.2977	10.3203	25.2327	19.2222	8.71796	39.5903	11.806	17.8016	44.7772	18.131
30.0005	10.7284	20.2814	34.0094	26.9875	13.8128	12.4056	13.347	7.96112		17.2005	7.46679	49.3402	16.0292	13.3727	8.41089	16.4183	10.1014	25.5486	19.2222	8.71796	39.1797	11.8394	17.4208	44.1682	18.4971
30.4065	11.0745	11.7363	34.9668	26.4222	14.5196	12.8644	13.3865	8.10841		17.1162	7.82787	49.6563	15.9717	13.3136	8.71796	16.5539	9.90422	25.4764	19.2222	8.71796	39.0856	11.8948	17.3528	44.3079	18.8562
30.8684	11.7363	12.2861	30.8684	29.139	13.8128	12.4056	13.347	7.81106		17.047	7.57171	35.9121	15.9305	13.1846	8.53504	16.1925	9.7301	25.4248	19.2222	8.59645	38.6832	11.9719	17.2311	44.453	18.7793
31.3837	12.9588	19.6673	33.0242	30.126	13.7745	12.9868	13.3865	8.02692		17.5037	7.69232	35.8315	15.9057	13.0744	8.4887	16.2977	10.0753	25.7689	19.2222	8.45766	38.2834	12.0704	17.1393	44.6036	19.078
35.6614	13.5287	11.7363	34.0094	27.0573	13.8128	13.6978	13.5041	8.26899		17.4661	7.82787	35.7543	15.8975	13.4902	8.71796	16.4183	9.95718	25.7485	19.5814	8.85266	38.2146	12.1896	16.7434	23.4892	18.9813
30.3444	13.5982	12.2861	31.3235	26.4222	13.3865	13.347	13.6978	8.02692		17.4133	7.57171	35.6844	15.8975	13.4218	8.71796	16.5539	9.86431	25.7485	19.4939	8.77808	38.1595	12.3077	16.6962	23.7951	19.2701
30.4995	13.5982	20.0003	32.1851	28.1845	13.8128	13.9645	13.9645	8.26899		17.2996	7.81106	28.5803	15.8975	13.3727	8.71796	16.1925	8.76309	26.1086	19.2769	9.24501	37.7751	12.3077	16.6805	24.0808	19.0366
30.7152	13.7363	11.7363	33.0813	29.139	13.1481	13.6978	12.6995	8.02692		17.7053	7.62363	28.502	15.8975	13.3432	8.95603	16.2977	8.59645	26.1086	19.5276	9.23078	37.7403	12.3077	16.641	24.3144	19.2769
30.9904	14.1423	12.2861	31.6233	27.0573	13.9645	14.5196	12.9868	8.26899		17.6234	7.96112	28.4327	15.8975	13.3333	8.95603	16.4183	8.45766	26.1086	19.3518	9.23078	37.7194	12.3077	16.9309	24.5405	19.5276
36.0561	14.6018	20.4204	31.6233	28.318	13.3865	14.3002	13.347	8.10841		18.0656	8.34812	28.3725	15.8975	13.3136	8.95603	16.5539	8.28488	26.1086	19.6284	9.7436	37.7124	12.3077	16.8218	24.7698	19.3518
30.8684	14.6018	11.6556	32.4187	27.6437	12.8644	13.9645	13.5041	8.01052		18.0145	8.77808	18.6388	15.7979	13.1846	9.17362	16.1925	8.10841	26.1086	19.4939	9.7436	37.3515	11.7949	16.7434	25.0023	19.6284
31.3837	14.6018	12.2861	32.0382	27.0573	13.8128	14.7	13.6978	8.26899		17.978	9.17362	18.5326	15.6893	13.5777	8.82291	16.2977	7.96112	26.4737	19.3518	9.95718	37.3515	11.7949	16.6962	25.2275	19.9144
36.4982	14.6018	19.6673	31.3536	27.8138	12.8644	14.2633	13.9645	7.96112		18.4687	8.95603	18.4116	15.5715	13.4902	9.13052	16.4183	7.81106	26.4737	19.2017	9.86431	36.9872	11.7949	16.6805	25.4609	20.1833
30.4065	14.858	11.0745	32.0382	28.5833	14.5196	14.7	12.363	8.10841		18.3472	9.24501	18.3042	15.4273	13.4218	8.71796	16.5539	7.62363	26.4737	18.9119	10.3076	36.9872	11.7949	16.6805	44.1652	19.9539
30.8684	15.3576	11.8164	32.5639	27.6437	12.5324	14.2633	12.4903	7.81106		18.1237	9.58029	18.1744	15.2989	13.3727	8.9707	16.6962	7.46679	26.4737	19.0297	10.2692	36.6263	11.7949	17.047	44.2811	20.1833
31.3235	15.5408	20.2814	31.9497	27.0573	14.5196	14.7	13.347	8.02692		17.9121	9.45595	49.5768	15.1868	13.3432	8.95603	16.7983	7.34248	26.8338	18.667	10.2564	36.6263	11.7949	17.047	44.4027	20.4165
31.7126	15.5408	10.7284	33.7867	26.4222	12.363	14.2633	13.347	7.81106		17.7128	9.86431	35.6217	14.5861	13.8462	8.95603	17.1929	7.14277	26.8338	18.3257	10.2564	36.468	11.7949	17.047	44.5299	20.6406
35.7143	15.5408	11.6556	31.0816	25.8081	14.2633	14.5921	13.347	8.02692		18.0072	10.1014	35.5663	14.4412	13.8462	9.17362	17.2996	6.97512	26.8338	18.0072	10.7692	36.0072	11.7949	17.047	22.0573	20.4229
30.4995	15.5408	20.9225	32.0676	28.2847	12.363	13.9645	13.347	7.81106		17.8385	10.3203	35.5182	14.3039	13.8462	9.17362	17.4133	6.84189	27.1989	17.7128	10.7692	35.7801	11.7949	16.641	22.3592	20.647
30.9904	15.5408	10.4612	34.423	26.3865	14.8072	14.2633	13.347	8.02692		17.683	10.1014	35.4774	14.1839	13.8081	9.17362	17.5412	6.74511	27.1989	17.4133	10.7692	35.3251	11.806	16.5141	22.6688	20.2872
31.3235	15.6618	11.0745	31.0816	25.5509	12.363	13.7745	12.9868	8.26899		17.5262	10.3838	35.4441	14.0816	13.6838	9.41414	17.683	6.66667	27.1989	17.047	11.2821	35.1161	11.8394	16.4183	22.9856	20.4358
36.2648	16.0191	21.5007	35.0207	24.7634	14.5921	13.1481	13.347	8.10841		17.3528	10.2179	35.4181	13.9502	13.5777	9.17362	17.8016	6.48673	27.1989	16.7041	11.2821	34.6676	11.3865	16.021	23.3094	20.596
30.1573	16.5407	10.4612	34.4504	28.5833	12.363	12.5324	13.3865	8.41089		17.6607	10.5721	27.8108	13.8081	13.4902	9.41414	17.9121	6.34325	27.1989	16.3862	11.2821	34.221	11.467	15.9717	23.6121	20.2872
30.8684	16.5407	11.0745	30.126	25.2164	14.5196	12.8644	13.5041	8.59645		17.4359	10.4595	27.7682	13.6838	13.4218	9.41414	18.0145	6.23874	27.5591	16.062	11.2821	34.036	11.5698	15.9552	24.206	20.4743
36.8583	16.7672	20.9225	31.0816	24.4567	12.363	13.1481	13.6978	8.76309		17.6607	10.3712	27.735	13.5777	13.8841	9.63503	18.0656	10.3076	27.5686	15.7312	11.6941	33.5966	11.6941	15.9552	24.5137	20.6725
30.126	16.5407	10.4612	35.2088	28.2847	11.7061	12.5324	13.9645	8.95603		17.4359	10.818	27.7113	13.4609	13.8557	9.86431	18.131	10.2179	27.5972	15.4273	11.5242	33.1593	11.2821	15.5968	24.7698	20.4165
30.7152	17.2115	11.0745	29.139	28.9767	15.159	11.9732	13.347	8.59645		17.2005	11.0107	27.6591	13.3136	13.8462	10.1014	18.2106	10.0753	27.5686	15.1521	11.3518	33.0003	11.2821	15.5968	42.1637	20.6406
36.0561	16.5407	21.5007	30.126	24.7634	11.9732	12.363	13.347	8.76309		17.4359	10.7814	18.6388	13.1846	13.8081	10.3203	18.3042	6.68637	27.5591	14.9071	11.2002	32.5712	11.2821	15.5968	42.3287	20.875
29.139	16.7672	10.4612	36.0561	24.0286	14.7	12.5324	13.3865	8.95603		17.2005	11.0107	18.5752	13.0744	13.6838	10.5596	18.4116	6.66667	27.5591	14.685	11.5698	32.1445	11.2821	15.5968	42.493	20.5257
30.126	17.2115	11.0745	35.6349	23.3516	12.363	12.8644	13.5041	9.17362		16.9774	10.7814	18.5255	12.9735	13.5777	10.5596	18.5326	6.48673	27.5591	14.4412	11.467	32.0133	11.2821	15.5968	42.6506	20.647
30.7152	17.591	20.9225	28.1845	27.8138	15.159	12.363	13.6978	8.95603		17.2005	11.0465	18.4116	12.3291	13.4902	10.7814	18.667	6.34325	27.924	13.9502	11.3518	31.5958	10.7692	15.5968	42.8136	20.7803
36.4982	17.4834	10.4612	29.139	28.5833	12.363	12.363	14.3737	9.08721		16.9774	10.8665	18.3042	11.6941	13.4218	10.5596	18.8073	6.23874	27.924	13.5777	11.2002	31.181	10.7692	15.5968	42.9822	20.9254
26.671	17.4834	11.0745	36.2648	23.9894	14.8072	11.6157	14.3737	8.76309		16.767	10.708	18.2106	11.5698	13.8841	10.7814	18.9119	6.17518	28.2843	13.0744	11.5698	31.0797	10.7692	15.5968	43.1563	20.596
27.4725	17.4834	21.5007	27.1964	23.3516	12.363	11.6157	14.3737	8.95603		17.047	10.9748	49.5078	11.467	13.8081	10.5596	19.0297	5.98047	28.2936	12.6865	11.467	30.6751	10.7692	15.5968	43.3357	20.7677
28.318	17.4834	9.90536	28.1845	27.6437	14.5921	10.9139	14.3737	8.59645		16.8686	11.094	49.8387	11.3518	13.6838	10.7814	18.667	6.19644	28.3168	12.8205	11.3518	30.2738	10.7692	15.9717	43.5204	20.9505
29.2037	16.5407	10.4612	36.986	28.2847	12.363	11.1054	15.4004	8.76309		17.1929	11.2587	35.6844	11.2002	13.5777	10.5596	18.8143	6.00242	28.6171	12.488	11.2002	29.876	10.7692	16.021	43.7103	21.1442
35.6614	17.4834	11.0745	26.2431	23.6328	15.2629	11.4788	15.4004	8.95603		17.047	11.0107	35.6217	11.0703	13.4902	10.7814	18.49	6.34325	28.5158	12.1896	11.0703	29.8143	10.7692	16.1029	43.9054	21.3484
26.2431	16.5407	22.1491	27.1964	22.8617	12.363	11.7061	15.4004	9.08721		17.3528	11.247	35.5663	10.9629	13.4218	10.7814	18.667	6.23874	28.4327	11.6941	11.467	29.4281	10.7692	16.1029	44.1056	21.1006
27.0921	15.5408	9.90536	37.4927	28.2847	15.159	11.9732	15.4004	8.76309		17.683	11.0107	35.5034	10.8786	13.8841	11.0107	18.8143	6.17518	28.7592	11.3518	11.3518	29.3923	10.7692	16.021	44.3108	21.3299
36.0561	16.5407	10.4612	25.5509	23.3516	12.363	11.1054	15.5367	8.85266		18.0364	10.7814	35.4107	10.818	13.8557	11.0465	18.9744	6.00242	28.7042	11.5242	11.2002	29.0186	10.7692	15.9717	44.521	21.5263
24.4567	15.5408	22.6544	26.3865	22.7376	15.6718	10.9139	15.7054	8.95603		17.89	11.0465	35.3251	10.7814	13.8462	11.247	19.1468	6.34325	28.6676	11.247	11.0465	28.6492	10.7692	15.9552	21.9077	21.642
25.3284	14.6018	9.90536	38.0918	28.8788	13.0677	10.1638	15.9386	9.08721		18.1237	11.2587	35.2469	10.708	13.8462	11.3518	19.3314	6.23874	29.0186	11.0107	10.8665	28.6492	10.7692	15.9552	22.188	21.7692
26.2431	15.5408	10.4612	25.2164	23.3516	15.4004	10.1638	16.2335	9.24501		17.9121	11.3865	35.1759	10.5721	14.3039	11.5242	19.5276	6.17518	29.0095	11.247	11.2002	28.2843	10.2564	15.9552	25.4609	21.9077
36.4982	14.6018	21.7189	25.9175	22.5291	13.1481	10.1638	15.5367	8.85266		18.1889	11.094	27.0632	10.4595	14.1839	11.6265	19.7353	6.48673	29.0095	11.0107	11.0703	27.924	10.2692	15.9717	25.6872	21.569
24.0286	14.6018	9.90536	38.4861	29.139	16.0375	10.1638	15.7054	8.95603		18.0072	11.2587	26.9804	10.3203	14.0816	11.6941	19.9474	6.34325	29.0095	10.7814	10.9629	27.5686	10.3076	16.021	41.9793	21.733
24.7634	14.858	10.4612	24.3019	22.8617	13.3865	10.1638	15.9386	9.08721		18.3257	11.0107	26.9072	10.1014	13.9973	11.5242	19.6284	6.74511	29.0095	10.5596	10.8786	27.5972	10.3712	15.6977	42.1949	21.4283
35.6614	15.3576	22.1916	25.2538	22.1491	15.9716	9.46565	16.2335	8.76309		18.1744	10.7814	26.8436	9.86431	13.9314	11.806	19.7952	6.66667	29.0095	10.3838	11.3286	27.2568	10.4595	15.7979	42.3411	21.6177
23.392	15.5408	10.0002	38.8763	29.139	13.7745	9.46565	15.9386	8.85266		18.49	11.0107	26.7897	9.63503	13.8841	11.6941	19.9474	6.48673	29.3744	10.2564	11.2937	26.9219	10.5721	15.5038	42.493	21.8175
24.3019	15.5408	10.4612	24.0286	22.7376	15.9716	9.46565	16.2335	8.95603		18.3257	11.247	26.7455	9.41414	13.8557	11.806	20.1115	6.84189	29.3744	10.1792	11.2002	26.5926	10.708	15.6557	21.8175	21.5629
36.0561	16.5407	22.7376	39.2867	22.1491	13.8128	8.71179	16.5549	8.59645		18.667	11.0107	26.6519	9.17362	13.8462	11.9609	20.2872	6.66667	29.7348	10.1144	11.0703	26.2693	10.7692	15.8394	22.0751	21.7874
22.8617	16.5407	10.4612	33.2236	21.4567	13.0677	8.71179	16.7134	8.76309		18.5326	11.247	26.558	8.95603	13.8462	12.1572	20.4165	6.97512	29.7348	9.95718	11.467	26.3592	10.2564	15.7979	26.3742	22.0215
23.6328	16.5407	11.0745	32.4187	20.6044	15.6718	8.71179	16.5867	8.85266		18.9119	11.0107	26.4737	8.76309	13.8462	12.3929	20.5257	6.84189	29.7348	9.85097	11.3518	26.0531	10.2564	15.6977	26.6075	22.2472
36.4982	16.5407	23.3516	31.6233	19.8107	13.0677	8.01874	16.9327	8.45766		18.8073	11.247	18.6388	8.59645	13.8462	12.6137	20.647	6.74511	29.7436	9.63503	11.2002	25.7536	10.2564	15.6305	26.8338	22.0215
22.7376	17.4834	11.0745	30.8684	28.9767	16.2335	8.01874	17.2105	8.59645		19.0366	11.0465	18.5326	8.45766	13.8462	12.6137	20.7423	7.14277	29.7436	9.86431	11.467	25.886	10.2564	15.5968	27.0632	22.0513
23.3516	17.4834	22.7376	30.1573	20.2814	13.0677	8.71179	16.0703	8.76309		18.8073	10.8665	18.4116	8.28488	13.8462	12.8513	20.8246	6.97512	29.7348	9.67589	11.247	26.038	10.2564	15.23	27.2954	22.0513
36.986	17.4834	11.0745	29.493	19.5229	16.0375	8.71179	16.5549	8.45766		19.0366	11.2002	18.3042	8.10841	13.8462	12.6137	20.9191	6.84189	29.7348	9.95718	11.0465	25.7536	10.2564	15.23	27.5209	22.0513
21.4567	17.4834	11.7363	28.8788	18.6833	13.1481	8.27747	16.9327	8.59645		18.8073	11.0703	18.2106	7.96112	13.8462	12.8513	21.0257	7.25238	29.7348	10.2564	11.3518	25.886	10.7692	15.23	41.8161	22.0513
22.361	17.4834	23.3516	28.2847	17.9099	15.9716	8.01874	17.2105	8.76309		19.0574	11.467	49.7463	7.81106	14.359	12.8615	21.1442	7.14277	29.7348	10.1792	11.2002	25.6051	10.7692	15.23	42.02	22.0513
23.3112	17.4834	11.7363	27.4725	28.5833	13.3865	7.25982	15.6381	8.45766		18.8562	11.247	50.0598	7.62363	14.359	13.1446	20.7423	6.97512	29.7348	10.1533	11.0107	25.7536	10.7692	14.8718	42.2292	21.5446
36.0561	17.4834	23.9894	26.671	18.4291	15.6718	7.25982	16.0703	8.59645		18.667	11.3865	35.5034	7.46679	14.359	13.4609	20.8246	7.34248	29.7436	10.5222	11.247	25.4609	10.7692	14.9071	21.5629	21.5629
20.9675	17.4834	12.2861	25.9175	17.8571	13.7745	7.25982	16.5549	8.76309		18.49	11.5242	35.4107	7.34248	14.359	13.7604	20.9191	7.14277	29.7701	10.5222	11.0107	25.1753	10.7814	14.9775	21.7874	21.5934
21.7189	17.4834	24.5722	22.5291	28.2847	15.4004	7.25982	15.6381	8.95603		18.3257	11.2587	35.3251	7.14277	14.359	13.7604	21.0257	7.46679	29.8143	10.5222	10.7814	25.3315	10.818	15.0825	22.0215	21.6359
36.4982	17.2115	12.2861	23.6328	18.4291	13.8128	7.25982	16.0703	8.59645		18.5822	11.467	35.2469	6.97512	14.359	13.9973	21.1442	7.34248	29.876	10.3838	11.0465	25.5074	10.8786	15.2214	28.2098	21.6906
20.4204	16.7672	12.9588	39.6214	17.8571	16.0375	8.01874	15.2629	8.76309		18.3472	11.247	25.8911	6.84189	14.3039	13.7604	21.2743	7.62363	29.9551	10.6711	10.8665	25.2535	10.9629	14.9071	41.901	21.2496
21.3686	16.5407	23.5127	35.1015	27.8138	13.7745	7.81907	15.6381	8.95603		18.1237	11.467	25.825	6.66667	14.1839	13.9973	21.416	7.46679	30.0515	10.5721	11.2002	25.4609	11.0703	14.9775	42.092	21.3299
36.986	16.5407	12.2861	26.3865	18.6833	15.9716	6.88727	16.0703	8.71796		17.9121	11.247	25.7689	6.97512	14.0816	13.7604	21.5263	7.81106	30.165	10.9027	11.0703	25.1753	11.2002	15.0825	20.6725	20.9191
19.8107	16.5407	12.9588	25.5509	18.3265	13.3865	6.57405	15.159	8.95603		18.1889	11.467	25.723	6.84189	13.9973	13.9973	21.642	7.62363	30.2738	10.8786	10.9629	25.3315	11.2821	15.2214	21.0319	21.0257
20.6044	16.5407	23.7125	24.7634	26.3865	15.9716	7.25982	15.6381	8.71796		18.49	11.247	25.6872	6.74511	14.4412	13.9973	21.7572	7.96112	30.3606	11.247	10.8665	25.0654	11.7949	14.9512	21.3976	21.0257
36.0561	16.5407	11.7363	22.361	27.4725	13.1481	7.25982	15.9386	8.95603		18.3257	11.0107	25.6462	6.66667	14.3956	13.9973	21.3299	7.81106	30.46	11.247	11.2002	24.807	11.7949	15.1434	21.7572	21.0257
19.6673	17.4834	12.2861	40.0477	19.083	12.363	6.57405	14.7	8.59645		18.5893	11.247	25.5486	6.97512	14.3681	14.221	21.4222	7.57171	30.46	11.247	11.0703	25.0076	11.7949	15.3675	28.9005	21.0257
20.2814	17.4834	12.9588	39.2867	18.4291	15.9716	6.49338	14.9489	8.76309		18.383	11.0465	25.4609	6.84189	14.359	14.221	21.0257	7.81106	30.46	11.247	10.9629	24.7486	11.7949	15.0825	29.1407	20.5128
36.4982	17.4834	23.9894	38.4861	25.2164	12.363	6.88727	15.2629	8.95603		18.667	11.3518	25.3833	6.66667	14.3039	14.4503	21.1255	7.62363	30.46	11.247	10.7814	24.8969	11.806	15.2214	29.3878	20.5128
19.6673	16.5407	11.7363	37.7185	26.2431	15.9716	6.57405	15.6381	9.08721		18.49	11.2002	18.667	6.48673	14.1839	14.4503	21.1814	7.96112	30.46	11.247	11.0107	24.6261	11.8394	15.2473	29.6418	20.5128
20.2814	17.4834	12.2861	36.986	18.6833	12.363	6.57405	14.7	8.76309		18.8143	11.5242	18.5326	6.34325	14.5861	14.685	21.2496	7.81106	30.46	11.247	10.7814	24.3198	11.8948	14.9071	29.9023	20.5128
36.986	16.5407	12.6642	25.2164	23.6328	16.7134	6.57405	15.159	8.95603		19.1468	11.6265	18.4116	6.74511	14.5048	14.4775	21.3299	7.62363	30.8248	11.247	10.5721	24.363	11.9719	14.9775	41.8444	20.5128
19.6673	17.4834	23.0262	24.4567	24.7634	12.363	7.25982	14.7	9.08721		18.9744	11.2937	18.3042	6.68637	14.4412	14.685	21.4222	7.96112	30.8248	10.818	10.8665	24.0316	12.0704	15.0825	42.0169	20.5128
20.2814	17.591	11.7363	23.6328	19.083	16.7134	7.25982	14.9489	9.24501		19.2701	11.3865	18.2106	6.66667	14.3956	14.5951	21.5263	7.81106	30.8418	10.6711	10.708	23.7065	12.1896	14.792	42.1949	20
36.2648	18.6833	12.2861	21.3686	23.392	12.363	7.25982	15.2629	8.95603		19.0574	11.5242	49.9757	6.66667	14.3039	14.7653	21.642	8.10841	30.8759	10.2564	11.0465	23.7951	12.3077	14.9512	19.9474	20
18.4291	18.6833	23.4725	22.361	19.5229	16.7134	7.25982	14.9489	9.08721		18.8562	11.2587	50.2983	6.48673	14.685	14.9071	21.7572	7.96112	30.5978	10.1792	10.8665	23.4892	12.3077	15.1434	20.3067	20
19.083	18.4803	11.7363	37.3667	18.6833	12.363	7.25982	15.2629	8.76309		19.1468	11.467	35.3847	6.34325	14.5861	15.1434	21.8356	7.81106	30.927	9.79743	10.708	23.1906	12.3077	14.9071	20.6725	20
19.6673	18.4803	12.2861	36.5756	23.3112	16.7134	7.81907	15.5367	8.85266		18.9744	11.247	35.3251	6.74511	14.5048	15.1521	21.9257	7.62363	30.6751	9.4281	10.5596	22.8479	12.3077	15.1434	30.6064	19.4872
20.2814	18.4291	23.7125	35.8198	19.083	12.363	7.4036	15.4346	8.45766		18.8073	11.467	35.2096	6.68637	14.4412	15.3675	22.0274	7.96112	30.7693	9.4281	10.7814	22.4824	12.3077	15.3675	30.8759	19.4872
36.8583	17.9099	11.6556	24.0286	18.4291	11.6157	7.25982	15.5367	8.10841		19.0574	11.247	35.1011	6.66667	14.3956	15.4273	22.1406	7.81106	30.8248	9.79743	10.5721	22.1227	12.3077	15.0825	41.8444	19.4872
17.591	18.6833	12.2861	23.3516	23.3112	16.7134	7.25982	15.7054	8.28488		18.8562	11.0107	24.807	6.48673	14.3681	15.7312	22.2649	7.57171	30.8248	9.79743	10.3838	21.7692	12.3077	15.2214	42.0044	19.4872
18.4291	18.4803	23.9894	22.7376	19.083	11.6157	7.4036	15.6381	7.96112		19.1468	11.247	24.7486	6.34325	14.359	15.8311	22.4004	7.34248	30.8248	9.79743	10.708	21.4222	12.3077	15.23	42.1637	18.9744
19.083	18.4803	11.0745	22.1491	23.3112	16.7134	7.81907	16.0703	8.10841		18.9744	11.0107	24.7007	6.19644	14.359	16.0538	22.5291	7.57171	30.8418	9.4281	10.5721	21.4712	12.3077	15.2473	19.5814	18.9744
37.4927	18.4291	11.8164	21.5007	19.6673	11.6157	8.01874	15.9386	7.81106		19.3042	11.247	24.6634	6.48673	14.8718	16.0538	22.6398	7.34248	30.5376	9.45595	10.9629	21.1442	12.3077	14.9071	19.9474	18.9744
17.2115	17.9099	23.0262	19.8107	23.392	17.4236	8.01874	16.2335	8.02692		19.6284	11.0465	24.6368	6.34325	14.8718	16.2168	22.7614	7.62363	30.8759	9.13052	10.8665	21.231	12.3077	14.9775	31.5833	18.9744
17.9099	17.591	10.7284	20.9675	20.4204	11.6157	8.01874	16.2335	7.81106		19.4602	11.3518	24.5137	6.19644	14.8718	16.0947	22.8479	7.46679	30.5978	9.24501	10.708	20.9254	12.3077	15.0825	31.861	18.9744
36.8583	17.4834	11.6556	22.1916	20.0003	10.9139	8.01874	16.5867	8.02692		19.7952	11.6941	24.3792	6.00242	14.8718	16.3621	22.9341	7.81106	30.6751	9.67589	11.0107	20.6279	12.3184	15.2214	32.1077	18.9744
17.2115	17.2115	23.4725	21.7189	23.6328	17.4236	8.01874	16.7134	7.81106		19.6552	11.5242	24.2549	6.34325	14.8718	16.2896	23.0313	7.57171	30.7693	9.79743	10.7814	20.339	12.3504	15.3932	32.3403	18.9744
17.8571	16.7672	10.4612	19.5229	20.9225	11.1054	8.71179	16.9327	8.02692		19.5276	11.8394	24.1407	6.19644	14.8718	16.2896	23.1395	7.81106	30.8759	9.79743	10.5596	20.0591	12.4035	15.5968	32.5672	18.9744
37.3667	16.5407	11.0745	22.6544	20.2814	17.4236	8.83196	16.9948	7.82787		19.9144	12.1896	18.9119	6.00242	14.8718	16.5141	23.2586	7.62363	30.5978	9.79743	10.3203	20.2288	12.4775	15.6977	32.7122	18.9744
17.2115	17.4834	23.9894	22.1491	22.8617	11.4788	9.18303	17.4538	8.10841		19.7952	12.0048	18.8073	5.84706	15.3846	16.2168	25.1439	7.46679	30.927	9.63503	10.1014	19.9737	12.572	15.7979	41.0513	18.9744
17.8571	17.4834	9.90536	21.5007	24.0286	17.4236	9.46565	17.9304	8.01052		19.6284	12.3291	18.667	6.23874	15.3846	16.5141	25.7536	7.81106	30.6751	9.41414	10.3203	19.7286	12.6865	15.9305	41.1697	18.9744
37.7935	18.4291	10.7284	18.4291	20.6044	11.6157	8.83196	17.4538	8.26899		19.9474	12.1572	18.5326	6.17518	15.3846	16.3621	25.825	7.62363	30.7693	9.67589	10.1014	19.4939	12.8205	15.6557	41.294	18.9744
16.7672	17.9099	23.3516	19.426	22.5291	18.1641	8.71179	16.9948	8.02692		19.7952	12.3929	18.4116	6.15385	15.8975	16.2896	25.8911	7.46679	30.8418	9.53902	9.90422	19.2701	12.8205	15.8394	41.4244	18.9744
17.591	17.591	10.4612	22.1491	20.9675	11.6157	8.71179	16.5549	8.26899		20.1507	12.1572	18.3042	6.15385	15.8975	16.538	25.9672	7.84465	30.5376	9.85097	9.7301	19.0366	12.8205	16.0538	41.5607	18.9744
36.986	18.4803	23.5127	21.4567	22.361	18.1641	8.71179	16.9948	8.02692		20.0263	12.3929	50.2093	6.00242	15.8975	16.2896	26.0531	7.76039	30.8759	9.79743	10.0753	18.8073	12.8205	15.8311	41.7028	18.9744
16.5407	18.4291	11.0745	20.6044	21.5007	11.6157	8.71179	16.5549	7.81106		20.4165	12.1572	43.284	6.34325	16.4103	16.5141	26.1488	7.62363	30.5978	9.79743	9.86431	18.5893	12.8205	16.0538	41.8507	18.9744
17.2115	17.9099	23.7125	19.8107	22.361	18.2798	8.71179	16.2335	7.57171		20.2872	12.3929	43.1654	6.23874	16.4103	16.2896	26.7455	7.46679	30.3606	10.1792	10.1014	18.383	12.8205	16.2168	42.0044	18.9744
37.3667	18.6833	11.0745	16.7672	22.1491	11.6157	9.46565	16.0375	7.34248		20.647	12.6137	43.0434	6.17518	16.4103	16.5141	26.7897	7.81106	30.6751	10.2564	9.86431	18.1889	12.8205	16.3621	42.1637	18.9744
16.0191	18.4803	11.7363	17.9099	22.361	10.9139	9.68581	15.6381	7.57171		20.5257	12.3929	42.9118	6.15385	16.4103	16.5141	26.8436	7.57171	30.4643	10.6711	9.63503	17.9414	12.8205	16.0947	18.5822	18.9744
16.7672	19.426	23.9894	20.2814	22.5291	18.1641	10.1118	15.159	7.34248		20.9191	12.6657	42.786	6.66667	16.9231	16.5141	26.9072	7.34248	30.5376	10.818	9.86431	17.683	12.8308	16.2168	19.0366	18.9744
37.7935	19.083	11.6556	19.6673	22.361	11.1054	10.1638	14.7	7.57171		20.8246	12.9735	42.666	6.66667	16.9231	16.7434	27.4874	7.14277	30.2738	11.094	9.63503	17.89	12.8615	16.3621	19.4939	18.9744
16.5976	19.6673	23.0262	15.5408	22.8617	18.1641	10.1638	14.2633	7.82787		21.2496	12.8205	42.5487	6.97512	16.9231	16.3621	27.5686	6.97512	30.5978	10.9748	9.41414	17.6607	12.9125	16.538	33.3334	18.9744
38.2648	19.083	11.0745	16.5407	22.361	10.9139	10.1638	13.9645	7.69232		21.6906	13.1846	42.4156	6.84189	16.9231	16.641	27.6591	7.34248	30.3606	11.2937	9.17362	17.4359	12.9836	16.2896	41.1697	18.9744
17.3752	19.6673	11.8164	20.4204	23.3516	18.1641	10.1638	13.7745	8.01052		21.6359	13.0744	42.2883	7.25238	17.4359	16.2896	28.2471	7.14277	30.4643	11.247	8.95603	17.2005	13.5777	16.5141	41.294	18.9744
38.6817	19.083	23.392	20.0003	22.5291	10.9139	9.46565	13.347	7.97762		22.0274	13.4609	42.1669	7.14277	17.4359	16.538	28.2797	6.97512	30.5376	11.5242	9.17362	16.9774	13.6838	16.2896	41.4244	18.9744
17.9099	19.6673	10.7284	19.6673	22.361	18.1641	9.46565	12.8644	8.34812		22.4297	13.3136	42.0513	7.46679	17.4359	15.9305	28.3215	5.66429	30.5978	11.806	8.95603	17.2005	13.8081	16.5141	17.9414	18.9813
38.852	19.083	11.6556	14.1423	22.8617	10.9139	9.46565	12.5324	8.34812		22.8479	13.6838	41.9198	7.34248	17.4359	16.2168	28.3725	5.64103	30.6751	11.6941	8.71796	16.9774	13.8462	16.2977	18.383	19.0021
18.4291	19.6673	22.1491	15.3576	22.1491	18.2798	9.68581	12.363	8.70286		22.7729	13.9973	41.791	7.25238	17.9487	16.5141	28.9415	5.64103	30.7693	12.0158	8.4887	17.2005	13.8462	16.5698	33.9587	19.5478
37.7185	18.6833	10.4612	20.4204	22.5291	10.9139	10.1118	11.9732	8.70286		23.219	13.7604	41.6681	7.19779	17.9487	15.8394	29.0095	5.64103	30.8759	11.9719	8.71796	16.9774	13.8462	16.8686	34.0939	19.5949
18.6833	19.1324	11.0745	20.0003	22.5291	17.9598	9.46565	11.7061	8.70286		23.1679	13.9973	35.2469	7.69232	17.9487	16.0947	29.5929	5.64103	30.5978	11.9279	8.4887	16.7434	13.8462	17.1929	34.2363	19.6552
19.1324	18.3265	11.8164	12.6642	21.7189	18.509	9.46565	11.6157	8.70286		23.6399	13.7604	35.1759	7.69232	17.9487	15.8311	29.6772	5.64103	30.927	11.7054	8.28488	16.5141	13.8462	16.9309	34.3858	20.2353
37.9926	18.6833	22.361	13.7363	22.5291	11.1054	9.46565	12.363	8.70286		23.9054	14.0067	35.1123	7.69232	18.4616	16.0538	30.2738	5.64103	30.6751	11.9609	8.10841	16.2896	13.8462	17.0701	34.5422	20.3196
19.083	17.8571	9.90536	21.0124	22.1491	10.5705	9.46565	11.9732	8.53504		24.1897	14.2855	35.0561	7.69232	18.4616	15.8311	30.2955	5.64103	30.7693	11.806	8.45766	16.5141	13.8557	17.2387	34.7055	20.4165
19.6673	18.4291	10.7284	20.7867	22.361	17.6639	9.46565	11.7061	8.82291		24.0097	14.1096	35.0073	8.20514	18.4616	16.0538	30.3259	5.64103	30.8802	11.6941	8.26899	16.2977	13.8841	17.4359	34.8756	20.5128
38.3141	17.8571	11.6556	12.6642	22.361	18.2798	10.1638	11.4788	8.71796		24.3198	14.4412	34.966	8.20514	18.4616	15.1521	30.3649	5.64103	31.0077	11.6265	8.02692	16.0947	13.9314	17.2005	40.7975	20.5128
19.426	18.4291	21.3244	22.0209	21.3686	10.9139	10.2669	11.1054	8.9707		24.108	14.8009	34.9321	8.20514	18.9744	15.3675	30.4125	5.64103	31.1515	11.467	8.28488	15.9057	13.9973	17.4359	40.9294	20.5193
37.3667	17.8571	9.90536	21.978	21.3686	17.4538	10.5705	10.9139	8.82291		23.9054	15.1434	34.9058	8.20514	18.9744	15.5968	30.978	5.64103	31.2611	11.247	8.10841	15.7312	14.0816	17.2005	41.0513	21.0507
19.5229	17.2115	10.4612	11.6556	22.361	17.9598	10.9139	10.9139	8.71796		24.1897	14.9071	34.8869	8.71796	18.9744	15.8311	31.0416	5.64103	31.3199	11.467	7.96112	15.5715	14.1839	17.4359	41.1697	21.0819
37.7935	17.8571	11.0745	12.6642	21.3686	10.9139	11.1054	10.9139	8.95603		24.6688	15.1521	34.8756	8.59645	19.4128	16.0538	31.1135	5.64103	31.3954	11.2587	8.26899	15.3675	14.3039	17.2005	41.294	21.1255
19.8107	17.2115	21.7189	23.3516	21.3686	10.1638	11.4788	10.5705	8.71796		24.976	14.9512	23.5284	8.45766	19.311	14.685	31.1937	5.64103	31.4874	11.094	8.02692	15.1521	14.359	17.4359	41.4244	21.1814
36.986	17.8571	10.0002	22.7376	21.4567	17.9304	11.9732	10.2669	8.53504		25.3003	15.2473	23.3882	8.34812	19.2222	14.9071	31.2821	5.64103	31.8981	10.9748	7.81106	14.9512	14.359	17.6607	41.5512	21.2496
20.2814	17.2115	10.4612	11.6556	20.6044	10.2669	12.4056	10.1638	8.41089		25.6308	15.0825	23.2586	8.77808	19.1468	15.0825	31.2821	5.52325	31.9846	10.818	7.57171	14.7653	14.359	17.9121	17.3528	21.3299
37.3667	17.8571	21.978	23.3112	20.4204	18.509	12.8644	10.1638	8.73303		25.4609	15.4273	23.1395	8.73303	19.5949	15.2473	31.7949	5.35401	32.0421	10.6711	7.81106	14.5951	14.359	17.7128	17.7794	21.4222
20.4204	17.2115	10.7284	22.361	21.3686	10.5705	13.347	10.9139	8.70286		25.7893	15.2989	23.0313	8.71796	19.5478	15.4273	31.7949	5.22977	32.1159	10.9748	7.62363	14.4412	14.359	18.0072	35.5182	21.5263
36.4982	17.8571	11.0745	11.0745	20.9675	10.1118	13.347	10.9139	8.70286		26.1338	15.6893	22.8709	9.23078	19.5142	14.685	31.7949	5.15379	31.8981	10.7814	7.46679	14.2855	13.8462	18.2106	35.677	22.1406
21.3686	17.2115	20.6501	22.361	20.2814	19.1802	12.8644	10.9139	8.70286		25.9975	16.062	22.7036	9.08721	19.4939	14.9071	32.3077	5.12821	32.2058	10.5596	7.81106	14.1096	13.8462	18.383	40.7588	22.2649
36.986	17.8571	9.71301	21.3686	21.4567	10.2669	12.4056	10.9139	9.07273		26.3692	15.9222	22.4941	9.45595	20	14.3681	32.3077	5.12821	32.0133	10.3203	7.62363	13.9502	13.8462	18.131	40.9391	22.4004
21.3686	17.2115	10.7284	10.7284	19.8107	19.615	11.9732	10.5705	9.07273		26.7553	16.2977	22.2885	9.35811	20	14.667	32.8205	5.12821	32.1159	10.5596	7.96112	13.7604	13.8462	18.3472	41.0513	22.5466
36.0561	17.8571	20.7867	21.4567	21.7189	10.5705	11.4788	10.2669	8.85266		27.0777	16.6962	22.093	9.79743	20	14.9071	32.8205	7.34248	32.2058	10.3838	7.81106	13.5389	13.8462	18.5822	41.1697	22.7036
21.4567	18.3265	8.7955	20.6044	20.9675	10.1118	11.1054	10.9139	8.45766		27.3387	17.047	21.9077	9.75709	20	14.2487	33.3334	7.14277	32.6156	10.2564	7.57171	13.2344	13.3333	18.8073	16.8218	23.3545
36.4982	17.3752	9.71301	10.4612	18.4803	19.7221	10.9139	10.9139	9.13052		27.6163	16.8686	21.733	9.7301	20	14.5138	33.3334	6.97512	32.6357	10.5721	7.81106	12.943	13.3333	18.5893	17.2311	23.5284
21.7189	17.8571	21.0124	20.9675	19.5229	10.2669	10.5705	10.9139	9.07273		28.093	17.1929	21.569	9.58029	20	14.221	33.3334	6.68637	32.6357	10.5222	7.57171	12.6657	13.3333	18.8562	36.3271	23.7121
35.6614	16.7109	8.7955	20.2814	20.6044	9.68581	11.0578	10.9139	9.41414		28.391	16.9774	21.416	9.95718	20.5128	14.4503	33.3334	6.66667	32.6357	10.8786	7.34248	12.3504	13.3333	18.667	36.4969	24.2982
22.1491	16.9908	20.0003	9.90536	19.5229	19.3716	10.5705	10.5705	9.24501		28.8732	17.2387	21.2743	9.86431	20.5128	14.0816	33.3334	6.66667	33.0003	10.8786	7.57171	12.0158	13.3333	18.9744	36.673	24.3684
35.7143	16.0779	7.7704	20.4204	18.4803	19.9348	10.2669	9.46565	9.53902		29.1903	17.047	21.1442	9.7301	20.5128	14.3681	33.8462	6.48673	33.0163	10.8786	7.34248	11.6941	13.3333	18.8143	36.8554	24.4493
22.361	16.5976	8.7955	19.426	19.426	10.1118	10.1638	10.2669	9.45595		29.4638	16.8686	21.0257	9.58029	20.5128	13.9973	33.8462	6.34325	33.0481	10.8786	7.57171	11.3865	13.3333	19.1606	37.044	24.5405
35.7143	16.0191	20.4204	10.4612	18.4803	19.615	10.1638	9.46565	9.4281		29.6418	16.7041	20.9191	9.45595	20.5128	14.2487	33.8462	6.23874	33.0958	10.7814	7.34248	11.5242	13.3333	19.3518	37.2387	24.6421
22.361	16.5976	8.00955	19.426	19.426	10.2669	10.9139	9.46565	9.4281		29.8363	16.9774	20.7803	9.35811	20.5128	13.9973	33.8462	5.64103	33.1593	10.5596	7.57171	11.2587	13.3333	19.0849	37.4394	24.7539
34.3407	15.6618	20.6044	9.90536	18.4803	19.615	10.9139	9.46565	9.79743		29.584	16.767	20.647	9.28758	20.5128	14.221	33.8462	5.64103	33.5575	10.3203	7.34248	11.0107	13.3333	19.2769	37.6461	24.8758
22.361	16.0779	8.68758	19.426	19.426	10.5705	10.9139	9.18303	9.79743		29.7348	16.5698	20.5257	9.24501	20.5128	14.221	34.359	5.64103	33.6436	10.1144	7.57171	10.7814	13.3333	19.4939	37.8586	25.0076
34.3407	15.3576	19.2798	10.4612	18.4803	19.615	10.1638	8.83196	9.63503		29.9023	16.8686	20.4165	9.23078	20.5128	14.221	34.359	5.64103	33.7255	9.95718	7.34248	10.5222	13.3136	19.2701	38.0767	25.1439
22.5291	16.0191	8.7955	19.426	18.4803	11.0578	10.1118	8.71179	9.41414		30.3432	16.7041	20.2872	9.7436	20.5128	14.4503	34.8718	7.34248	34.0862	9.85097	7.12434	10.1792	13.1846	19.4939	38.3006	25.2535
32.9956	15.3576	19.426	9.90536	18.6833	10.5705	9.68581	8.71179	9.24501		30.5333	17.047	20.1115	9.7436	20.5128	14.4503	34.8718	7.25238	34.0862	10.1792	7.34248	9.85097	13.0744	19.7286	38.5299	25.373
22.8617	16.0191	8.00955	19.5229	17.9099	19.7221	10.2669	8.71179	9.13052		30.5978	16.9153	19.9474	9.7436	20.5128	14.685	34.8718	7.70939	34.4507	10.1533	7.12434	9.53902	12.9836	19.4939	38.7613	25.5022
33.0813	16.5976	8.7955	18.6833	18.4803	11.0578	10.1638	8.27747	9.07273		30.6751	16.7983	19.7353	9.7436	20.5128	14.685	35.3847	7.69232	34.4507	10.1144	7.34248	9.24501	12.9125	19.7286	38.9879	25.6411
23.3112	16.0191	18.3265	10.4612	18.4291	10.719	10.1638	8.01874	9.07273		30.7693	16.6962	19.5276	10.2564	20.5128	14.9071	35.3847	7.62363	34.8114	9.95718	7.12434	8.9707	12.8615	19.4939	39.2199	25.7893
31.861	16.5976	8.68758	19.083	17.8571	19.9348	10.9139	8.71179	9.4281		30.4643	16.9774	19.3314	10.2564	20.5128	14.685	35.3847	7.46679	34.8114	9.85097	7.34248	8.71796	12.8308	19.7286	39.4472	25.9469
23.3112	17.2115	18.6833	9.90536	18.4803	11.4788	10.9139	8.71179	9.41414		30.5849	16.7434	19.1468	10.2564	20.5128	14.9071	35.8975	7.34248	35.1759	10.1792	7.14277	8.95603	12.3077	19.4939	39.6766	26.1136
32.0676	16.5976	8.68758	19.426	18.4291	11.0578	10.5705	8.27747	9.24501		30.2955	16.5141	18.9744	10.2179	20.5128	14.685	35.8975	7.25238	35.1759	10.1533	7.46679	8.71796	12.3077	19.7353	39.9079	26.1539
24.3019	17.2115	19.1324	9.21457	17.8571	20.2496	10.2669	7.81907	9.13052		30.4427	16.2977	18.8143	10.0753	21.0257	14.9071	35.8315	6.15385	35.5367	10.5222	7.34248	8.95603	12.3077	19.5276	40.0953	26.1539
30.9904	16.4835	8.00955	19.426	18.4291	11.7061	10.1118	8.27747	9.45595		30.6064	16.5698	18.667	9.95718	21.0257	14.9071	36.2619	6.00242	35.5367	10.5222	7.62363	8.71796	12.3077	19.8084	40.2818	26.6667
24.3019	16.4835	19.426	9.90536	18.4291	20.3275	9.68581	7.81907	9.4281		30.3432	16.3862	18.5326	9.86431	21.0257	14.9071	36.193	5.84706	35.9011	10.5222	7.46679	8.4887	12.3077	19.6284	40.4739	26.6667
31.3235	15.1722	7.7704	19.426	19.083	12.4056	9.46565	6.57405	9.79743		30.5333	16.2168	50.0704	10.3076	21.0319	15.1434	36.1311	7.62363	35.9011	10.3838	7.34248	8.28488	12.3077	19.9474	40.6716	26.6667
24.3019	15.3576	18.3265	9.71301	19.1324	12.0171	9.46565	7.4036	9.79743		30.7393	16.5141	50.3506	10.2692	21.0507	15.1434	36.5868	7.46679	36.2619	10.6711	7.57171	8.10841	12.3077	19.7952	40.8748	26.6667
30.251	15.6618	7.7704	20.2814	18.6833	20.3275	10.1118	7.25982	9.79743		31.1937	16.7434	44.9004	10.2564	21.0819	15.1434	36.5401	7.34248	36.6263	10.5721	7.34248	8.41089	11.7949	20.1115	41.0545	26.6667
24.4567	14.7944	18.6833	9.71301	18.6833	12.6995	10.5705	8.01874	9.63503		31.4205	16.5141	44.7802	10.2564	21.1255	15.3675	36.5005	8.76309	36.6263	10.5222	7.57171	8.10841	11.7949	19.9474	16.3541	26.6667
30.3444	15.3576	7.7704	19.8107	19.6673	20.3793	10.2669	8.01874	9.86431		31.8816	16.7434	44.6626	10.2564	21.1814	15.1521	36.468	8.59645	36.9872	10.5222	7.34248	7.82787	11.7949	20.2872	16.7434	26.6667
25.5509	16.0191	19.1324	10.7284	18.4803	13.5041	9.46565	8.01874	10.1144		32.1077	16.5141	44.5299	10.2179	21.7572	15.3675	36.4428	8.45766	37.3515	10.8786	7.62363	8.01052	11.7949	20.1115	16.3219	26.6667
30.4995	16.4835	7.7704	19.5229	20.7867	13.347	9.46565	8.01874	10.3838		31.8816	16.2977	44.4027	10.0753	21.8356	15.4273	36.9374	8.34812	37.3515	10.8786	7.46679	7.69232	11.7949	20.4229	15.9552	26.6667
25.9175	16.4835	19.6673	10.7284	20.6501	20.5339	10.1638	8.71179	9.95718		32.1281	16.5698	44.2811	9.95718	21.9257	15.5715	36.9267	8.26899	37.7124	10.8786	7.84465	7.82787	11.7949	20.1833	16.3219	26.6716
30.7152	15.1722	7.7704	19.426	19.426	13.9645	10.1638	8.71179	9.85097		32.5954	16.3862	44.1652	9.86431	22.0274	15.7312	36.9231	6.23874	38.0767	11.247	8.26899	8.02692	11.7949	20.4165	15.5968	26.6864
26.2431	15.3576	20.0003	11.6556	21.978	20.789	10.9139	9.18303	9.45595		32.8606	16.2168	44.034	9.79743	22.5641	15.8311	36.9231	6.17518	38.0767	11.0107	8.22115	7.81106	11.7949	20.1833	15.9552	26.711
29.6525	14.3411	7.7704	19.083	19.083	14.7	10.9139	8.83196	9.79743		33.3334	16.062	43.9054	10.2692	22.5641	15.8311	36.9231	6.15385	38.4445	10.7814	8.4887	8.02692	11.7949	20.4165	15.0825	26.7455
26.2431	14.7944	20.4204	17.9099	23.3516	14.2633	10.1118	8.71179	9.79743		33.6162	15.9057	43.7824	10.2564	22.5641	16.0538	36.8233	6.15385	38.4616	10.5596	8.26899	7.81106	11.7949	20.1833	15.5038	26.7897
30.0005	15.3576	6.86813	12.2861	19.8107	21.066	9.68581	9.46565	10.1533		33.9122	16.2168	43.6651	10.2179	22.5641	16.0538	37.1963	7.76039	38.7714	10.818	8.4887	7.57171	11.7949	20.4165	14.9775	26.8436
26.2431	16.0191	7.7704	17.591	24.7253	14.7	9.29711	9.18303	10.5222		34.221	16.0538	43.5385	10.0753	22.5641	16.0538	37.0653	7.70939	38.6832	10.6711	8.28488	7.34248	11.2821	20.6725	14.5229	26.9072
30.2198	16.4835	19.2798	11.7363	19.5229	14.2633	8.46634	8.83196	10.8786		34.5422	16.2168	43.4084	9.95718	22.57	16.2896	36.9409	7.69232	39.0048	10.5596	8.59645	7.57171	11.2821	20.4743	14.9071	26.9804
26.2431	16.4835	7.3972	17.4834	26.0627	13.7745	7.81907	8.71179	10.8786		34.3858	15.9305	43.284	9.86431	22.5874	16.2896	36.8233	7.69232	38.9373	10.3838	8.95603	7.34248	11.2821	20.7677	14.5048	27.0632
30.2198	16.4835	19.426	12.2861	20.4204	13.347	7.4036	9.46565	11.247		34.7282	16.0947	43.1654	9.79743	23.1282	16.5141	36.7124	7.69232	39.2702	10.6711	8.76309	7.57171	11.2821	20.596	14.5048	27.1553
26.2431	16.5407	7.7704	17.4834	26.9875	21.1658	7.25982	9.18303	10.8786		35.0824	15.8394	43.0434	9.7301	23.1679	16.3621	36.6084	10.0753	39.1394	10.5721	9.08721	7.34248	10.7692	20.875	14.1468	27.1795
28.8462	16.7109	19.6673	11.7363	20.2814	13.7745	7.4036	8.83196	10.9027		35.3214	16.0538	42.9118	9.58029	23.219	16.641	37.0156	9.90422	39.4106	10.9027	9.41414	7.57171	10.7814	20.6406	14.5048	27.1795
26.2431	16.9908	7.7704	17.2115	28.0166	13.1481	6.88727	8.71179	10.5721		35.5478	15.8311	41.0513	9.45595	23.2812	16.5141	36.9267	9.7301	39.2568	10.8786	9.17362	7.34248	8.73303	20.875	13.7795	27.1795
28.8462	17.3752	20.0003	12.2861	19.8107	12.5324	7.81907	9.46565	10.9027		35.3214	16.0538	40.9391	9.35811	23.3545	16.641	37.3234	9.58029	39.5405	11.247	9.4281	7.57171	8.20514	20.6406	14.1468	27.1795
26.2431	16.4835	7.7704	16.7672	28.8788	11.9732	8.27747	9.46565	10.8786		35.5478	15.8311	40.8329	9.28758	23.4388	16.5141	37.214	9.4281	39.4072	11.247	9.24501	7.34248	8.22115	20.8813	13.7986	27.1795
28.8462	16.4835	20.4204	11.8164	27.6437	21.3641	9.68581	9.18303	11.247		35.7837	16.0538	40.733	9.24501	23.534	16.7983	37.6146	6.66667	39.7031	11.6038	9.58029	7.57171	7.76039	20.6725	14.1839	27.1795
27.2657	16.5407	7.7704	16.5407	20.6044	12.363	8.71179	8.77208	10.8786		35.5663	15.8311	40.6392	9.23078	23.6399	16.641	37.5201	6.66667	39.5903	11.6038	9.41414	7.81106	7.84465	20.9505	14.2579	27.6923
27.4725	16.7109	20.6044	11.6556	27.0573	11.7061	10.1118	8.27747	10.8786		35.8241	16.0538	40.5518	9.7436	23.7564	16.7983	37.9384	6.66667	39.898	11.467	9.63503	8.02692	7.96112	20.7677	14.3681	27.6923
27.4725	15.6618	7.7704	16.5407	20.4204	11.1054	9.18303	8.83196	10.5222		36.0947	15.8311	40.4706	9.7301	23.8834	16.9851	37.8134	8.10841	39.8056	11.2587	9.41414	8.26899	8.10841	21.0819	14.5048	27.6923
27.4725	16.0779	20.6501	11.6556	26.4222	22.2108	8.83196	8.71179	10.1533		35.9011	16.0947	40.3958	9.58029	24.0206	16.9774	38.1182	7.96112	39.7031	11.5242	9.63503	8.02692	7.81106	20.9254	14.8718	27.6923
27.8138	16.4835	7.7704	16.5407	20.2814	11.4788	9.46565	8.71179	10.1533		36.193	15.9057	40.3274	9.45595	24.1407	17.2005	37.9488	7.84465	40.0033	11.3865	9.85097	8.26899	8.02692	21.2743	14.9071	27.6923
27.4725	16.4835	20.7867	15.5408	25.9175	10.9139	9.46565	8.27747	9.79743		36.0145	16.2168	40.2295	9.86431	24.2386	17.2005	38.2731	7.76039	39.898	11.2587	9.53902	8.02692	8.26899	21.0507	14.667	27.6923
28.1845	15.1099	7.7704	12.6642	20.9225	22.5172	9.18303	8.01874	9.85097		36.3271	16.5539	40.1346	9.79743	24.2982	17.4359	38.1182	11.247	40.1346	11.5242	9.67589	8.28488	8.10841	20.7677	14.9775	27.6923
27.4725	15.1099	21.0124	15.6618	25.5509	10.9139	8.83196	8.71179	10.2564		36.8126	16.8218	40.046	9.75709	24.3684	17.6458	37.9695	11.0465	39.9079	11.3865	9.41414	8.59645	8.34812	20.4936	14.792	27.6923
28.1845	15.1099	7.7704	13.5982	20.2814	10.2669	8.01874	8.71179	10.1792		37.1397	16.5141	39.9639	9.7436	24.4493	17.7794	37.8273	10.8665	40.1346	11.6941	9.4281	8.95603	8.45766	20.6725	14.5229	27.6923
27.4725	13.7363	21.3244	16.0191	25.2164	22.6106	8.01874	8.27747	10.1533		36.9801	16.641	39.8881	9.7436	24.5405	17.5412	38.1871	10.708	39.9079	11.6265	9.07273	9.24501	8.10841	20.4229	14.8718	27.6923
27.8138	13.8048	7.7704	13.5287	19.6673	10.5705	8.01874	8.01874	10.1792		37.2916	16.3621	36.0729	9.7436	24.6421	17.8606	38.0595	7.17949	39.6766	11.6038	9.13052	9.58029	8.28488	20.1833	14.5771	27.6923
27.4725	14.0083	21.7189	16.5407	24.5722	10.1118	8.71179	8.71179	10.2564		37.0262	16.0947	35.9451	9.7436	24.7007	17.6458	37.8377	7.14277	39.9079	11.9609	9.24501	9.41414	8.45766	20.4165	14.667	27.6923
28.5833	14.3411	6.86813	15.6618	23.3516	23.4122	8.71179	8.71179	10.3838		37.2105	16.2896	35.8241	9.7301	24.7486	17.7794	37.9972	8.22115	39.6766	11.806	8.9707	9.63503	8.10841	20.1833	14.5048	27.6923
27.4725	14.7944	7.7704	14.1423	20.0003	10.2669	7.81907	8.27747	10.1144		37.4078	16.0538	35.7102	9.58029	24.807	17.6458	37.7298	8.20514	39.4472	11.6941	9.07273	9.41414	8.28488	20.4165	14.792	27.6923
28.318	15.1099	21.978	16.0191	22.7376	9.68581	7.4036	7.81907	10.3203		37.6181	16.2896	35.5774	9.45595	24.8758	17.9414	37.9106	8.20514	39.6766	11.6265	8.70286	9.63503	8.4887	20.1833	14.5048	27.1795
27.4725	15.1722	7.3972	14.7944	19.1324	23.6363	6.88727	7.4036	10.5596		37.8412	16.0538	35.4478	9.35811	24.9549	17.7794	37.6566	8.20514	39.4339	11.3518	8.34812	9.4281	8.26899	20.4165	14.5048	27.1795
28.1845	15.3576	21.978	16.5407	22.1491	10.1118	6.57405	7.25982	11.0107		37.6146	16.2896	35.3251	9.28758	25.0444	17.9414	37.8586	12.8205	39.6169	11.0465	8.34812	9.7301	8.4887	20.2028	14.1468	27.1795
27.4725	15.6618	7.7704	15.6618	19.6673	9.68581	6.57405	7.25982	11.247		37.8412	16.0538	35.2096	9.24501	25.1439	18.131	37.6181	12.6865	39.3304	11.247	8.01052	9.58029	8.71796	20.4743	14.5048	27.1795
29.139	14.7944	21.978	14.1423	21.7189	23.9464	7.25982	6.88727	11.2937		37.6146	16.2977	35.1011	9.23078	25.2535	18.3472	37.8412	12.572	39.5272	11.0107	8.10841	9.90422	8.85266	20.2872	13.7986	27.1795
27.5068	15.1099	7.7704	16.0191	19.083	10.1118	7.25982	6.57405	11.3865		37.8586	16.0947	34.9998	9.23078	25.373	18.5822	37.6146	12.4775	39.7296	11.2587	7.82787	9.7301	8.45766	20.596	14.1468	27.1795
29.139	15.1099	20.6044	15.3576	21.4567	9.46565	6.57405	6.57405	11.5242		37.6461	16.3862	34.9058	9.23078	25.4609	18.7793	37.7124	12.3291	39.4706	11.094	7.97762	10.0753	8.59645	20.4358	13.5389	27.1795
27.6095	15.1099	7.7704	14.7944	19.6673	24.3394	6.57405	6.49338	11.7054		37.9106	16.7041	34.819	9.23078	25.5486	18.9189	37.3515	12.1896	39.6865	10.8786	7.62363	9.86431	8.76309	20.7803	13.8557	27.1795
29.139	13.7363	20.6044	15.5408	21.3686	9.68581	5.80786	6.88727	11.467		37.7124	16.4183	50.2093	9.23078	25.6462	18.8283	37.3656	12.0704	39.4472	10.9629	7.69232	10.1014	8.95603	20.647	13.0543	27.1795
26.4222	13.7363	7.3972	14.1423	20.4204	9.18303	5.80786	6.57405	11.7054		37.9972	16.5141	50.4992	9.23078	25.7536	19.0849	37.0156	11.9719	39.6766	10.5721	7.39601	9.86431	8.59645	21.0257	13.3727	27.1795
29.2037	13.8048	8.00955	15.5408	19.083	24.6834	5.80786	6.49338	11.9279		37.8134	16.2168	45.3984	9.23078	25.8708	19.0366	37.0511	11.8948	39.9079	10.708	7.57171	10.1014	8.76309	20.875	13.6549	27.1795
26.671	14.0083	20.6044	14.6018	20.4204	9.46565	5.80786	5.9866	12.3504		38.1182	15.9305	45.2795	9.23078	25.9975	19.0366	36.7124	11.8394	39.6766	10.3076	7.34248	9.90422	8.95603	21.1006	12.3291	27.1795
30.251	14.3411	8.00955	14.7944	19.6673	24.7261	5.9866	5.80786	12.4141		37.9488	16.0947	45.1574	9.23078	26.1338	19.2701	36.7697	7.46679	39.9112	10.3712	7.12434	10.2179	9.17362	20.875	12.6969	27.1795
25.6615	14.7944	20.6044	14.6018	20.4204	9.46565	6.49338	5.80786	12.5196		38.2731	16.2896	45.0262	9.23078	26.77	19.2017	36.4428	7.34248	39.6998	9.95718	7.25238	10.0753	9.41414	21.1006	13.0543	27.1795
30.4995	15.1722	8.68758	14.1423	19.083	8.83196	5.9866	6.57405	12.943		38.6083	16.0538	44.9004	9.23078	26.9219	19.3518	36.5221	8.71796	39.9474	10.0753	6.8993	10.3838	9.08721	20.875	12.0158	27.1795
26.0627	15.3576	20.6501	14.6018	20.4204	24.8536	6.49338	6.49338	13.1046		38.4616	16.2896	44.7802	9.23078	27.0632	19.2769	36.2075	8.71796	40.2001	9.7301	6.97512	10.2179	9.24501	21.1006	12.3504	27.1795
26.5291	15.6618	8.7955	14.858	19.6673	9.18303	5.9866	5.9866	13.5389		38.7918	16.5141	44.6626	9.23078	27.1553	19.5276	36.2619	8.71796	39.9375	9.90422	6.68637	10.5721	8.95603	20.875	11.5242	27.1795
29.139	16.0779	20.7867	14.858	20.6044	25.0648	6.49338	5.80786	13.6549		39.0553	16.2168	44.5299	9.23078	27.1844	19.4939	35.9011	8.71796	40.151	9.63503	6.88022	10.4595	9.17362	21.1006	11.806	27.1795
26.9875	15.1099	9.21457	15.6618	19.083	9.46565	5.9866	5.80786	14.0816		38.8561	16.3621	39.3103	9.23078	27.1989	19.5949	35.9011	8.73303	39.9079	9.41414	6.8993	10.818	9.41414	20.875	12.103	27.1795
29.139	15.1722	21.0124	15.3576	20.9675	25.3575	6.49338	5.80786	14.1839		39.1394	16.0947	39.2467	9.23078	27.223	19.6351	35.5367	14.3039	40.1346	9.08721	6.97512	11.2587	9.58029	20.6406	11.247	27.1795
27.3693	15.3576	7.7704	14.7944	19.6673	9.68581	6.24514	5.80786	14.5771		38.9542	15.7979	39.1897	9.23078	27.2568	19.3857	35.5367	14.1839	39.9079	9.24501	7.12434	11.467	9.7301	20.4165	11.467	27.1795
29.2037	15.6618	8.7955	15.5408	21.3686	9.18303	7.18686	5.80786	14.667		39.2199	15.9305	39.1394	8.71796	27.3002	19.7019	35.5367	14.0816	39.6766	8.85266	7.25238	11.247	9.35811	20.6406	11.7054	27.1795
27.4725	16.0779	21.3244	15.3576	19.083	25.3575	8.01874	5.80786	14.792		39.4472	15.6557	39.0957	8.71796	27.3531	19.4939	35.1759	13.9973	39.9112	8.95603	7.28856	11.467	9.45595	20.4165	10.5222	27.1795
28.1845	16.5976	8.00955	14.7944	21.3686	9.68581	8.01874	6.57405	15.2214		39.6766	15.8394	39.0351	8.71796	27.4155	19.2222	35.1759	13.9314	39.6998	8.59645	7.39601	11.247	9.58029	20.1833	10.8786	27.1795
29.139	16.9908	20.4204	16.5407	19.6673	25.0648	7.4036	6.57405	15.3846		39.4106	15.5968	38.9373	8.71796	27.4874	19.5814	34.8114	13.8841	39.9474	8.76309	7.12434	11.0465	9.24501	20.4165	11.247	26.6667
27.4725	17.3752	8.68758	15.3576	21.3686	10.1118	7.81907	6.49338	15.5038		39.577	15.7979	38.8257	8.71796	27.5686	18.8562	34.819	13.8557	39.756	8.4887	7.25238	10.8665	9.4281	20.1833	10.1533	26.6667
28.1845	17.8571	20.6044	14.7944	19.083	25.6674	8.01874	6.88727	15.6557		39.3137	15.5038	38.7205	8.20514	27.6591	19.2222	34.4202	13.8081	40.0165	8.26899	7.25238	11.2002	9.58029	20.4165	10.5222	26.6667
26.0989	17.9099	9.71301	17.2115	21.3686	10.2669	8.01874	6.57405	16.0947		39.5005	15.6557	38.6219	8.20514	27.7587	18.8562	34.2824	13.6838	39.7395	8.4887	7.25238	11.0703	9.7301	20.1833	9.79743	26.6667
28.1845	18.0672	20.6501	15.3576	19.6673	9.68581	8.27747	7.25982	16.2896		39.2501	15.8394	38.5299	8.20514	27.8628	18.8562	34.1594	13.5777	39.8881	8.26899	6.8993	10.9629	9.86431	20.4165	10.1533	26.6667
26.0989	18.3265	10.989	16.7672	21.3686	25.5026	8.71179	6.88727	16.4183		39.4572	15.5968	38.4376	8.20514	27.924	18.4971	34.0515	13.4902	39.3103	8.02692	6.8993	11.3865	9.95718	20.2028	9.79743	26.6667
28.1845	17.3752	20.7867	15.6618	20.2814	10.1118	8.83196	6.57405	16.5141		39.2199	15.8311	38.3212	8.20514	27.9946	18.8562	33.6436	13.4218	39.2467	8.26899	7.28856	11.3286	9.58029	20	9.4281	26.1539
26.0989	17.8571	11.7363	17.591	21.3686	9.46565	9.68581	7.25982	16.641		39.4472	16.0538	38.1871	8.20514	28.0743	18.4971	33.5575	7.76039	39.1897	8.02692	7.39601	11.6941	9.7301	19.8084	9.79743	26.1539
27.1964	17.8571	12.2861	16.0191	19.6673	25.4198	10.1118	6.88727	16.6805		39.6766	15.8311	38.0595	8.20514	28.1632	18.4971	33.4869	7.70939	38.6287	8.26899	7.12434	11.467	9.90422	20.1115	9.13052	26.1539
28.1845	17.9099	21.0124	17.4834	21.3686	9.46565	10.2669	7.4036	16.6805		39.4106	16.0538	37.9384	8.20514	28.261	18.131	33.4318	9.28758	38.5845	8.02692	7.25238	11.247	10.0753	19.9474	9.45595	26.1539
26.0989	18.0672	12.6642	16.5976	20.2814	8.83196	10.5705	7.25982	16.6805		39.577	15.8311	37.8238	8.20514	28.3679	18.4971	33.3925	9.35811	38.0353	7.57171	7.25238	11.0465	9.7301	19.7952	8.9707	25.6411
27.1964	18.3265	21.3244	18.4291	21.3686	25.4198	10.9139	8.01874	16.6805		39.756	16.021	37.6915	8.20514	28.4835	18.131	33.3334	9.45595	38.0042	7.34248	7.25238	10.8665	9.90422	19.6284	9.24501	25.6411
24.7253	18.6833	13.8048	17.3752	19.6673	9.18303	10.1118	7.81907	16.6805		39.9474	15.6977	37.5622	8.20514	28.6079	18.131	33.1593	9.58029	37.4675	7.57171	7.25238	10.708	10.1014	19.7885	8.71796	25.6411
26.2431	19.1324	21.7189	17.8571	21.3686	25.4198	10.5705	8.27747	16.6805		39.6998	15.7979	37.4394	8.20514	28.718	17.8016	33.0003	9.7301	37.45	7.34248	7.25238	11.0703	10.3076	19.5276	8.95603	25.6411
27.1964	19.2308	14.7944	18.3265	20.2814	9.46565	11.1054	8.01874	16.6805		39.9112	15.5038	37.3234	8.20514	28.718	18.1455	32.8566	9.75709	37.4394	7.57171	7.25238	10.9629	10.3712	19.7286	9.17362	25.6411
24.7253	17.8571	15.1099	18.4291	21.3686	26.1354	10.9139	8.71179	16.3219		39.6766	15.6557	37.214	8.20514	28.718	17.8606	32.7243	9.79743	37.4359	7.81106	7.25238	10.8786	10.4595	19.4939	8.53504	25.6411
26.2431	17.8571	21.978	19.1324	19.8107	9.46565	10.9139	8.27747	16.3219		39.9079	15.8394	37.1114	8.20514	28.718	17.9487	32.5712	15.4273	36.9231	14.4503	7.25238	10.818	10.5721	19.2701	8.76309	25.6411
24.7253	17.8571	15.6618	18.6833	21.3686	26.1354	10.5705	7.81907	16.3219		39.66	15.5968	37.0156	8.20514	28.718	17.7794	32.1445	15.2989	36.9231	13.9973	7.25238	10.708	10.2179	19.0366	8.95603	25.6411
27.2657	17.8571	21.978	17.8571	19.5229	9.68581	10.1118	7.4036	16.3219		39.3304	15.8311	36.9267	8.20514	28.718	18.0656	32.0133	15.1868	36.8447	13.8081	7.62363	10.5721	10.3076	19.2017	8.41089	25.6411
24.7253	16.4835	16.5976	19.6673	21.3686	26.8712	9.68581	8.01874	16.3219		39.4039	15.5968	36.8233	8.20514	28.7226	17.8606	31.5833	15.0912	36.7697	13.6549	7.62363	10.4595	10.3712	18.9189	8.71796	25.6411
27.1964	26.0989	21.978	18.4291	19.083	10.1118	10.2669	7.81907	16.3219		39.0856	15.8311	36.7124	8.20514	28.7363	17.9487	31.4205	15.0126	36.193	13.5389	7.69232	10.3712	10.4595	18.6458	7.57171	25.6411
24.7253	16.4835	16.5976	20.7867	21.3686	26.8712	10.1638	7.4036	18.0656		39.1797	15.5968	36.6084	8.20514	28.7592	18.0656	31.1937	14.9512	36.1311	13.7604	7.82787	10.818	10.0753	18.383	7.81106	25.6411
27.1964	26.0989	17.2115	20.2814	18.6833	10.1638	10.719	8.01874	17.6458		38.8731	15.3675	36.5113	8.20514	28.7911	18.1455	30.7393	14.9071	36.0765	13.9973	7.97762	10.7814	10.2179	18.5822	8.02692	25.1282
24.3407	16.4835	20.6044	17.9099	21.3686	26.8712	10.1118	8.01874	17.9414		38.9879	15.6221	36.4211	8.20514	28.8322	17.8606	30.5333	14.8806	35.5182	13.7604	7.82787	10.5596	10.3712	18.3472	8.26899	25.1282
27.1964	24.7634	17.2115	20.9225	18.4803	10.2669	9.68581	8.71179	18.2106		39.1158	15.3846	36.3235	8.20514	28.8823	18.1889	30.3432	14.8718	35.4774	13.9973	7.69232	10.3203	10.4595	18.5822	8.53504	25.1282
23.9894	16.4835	20.6044	18.6833	21.3686	26.8712	10.2669	8.71179	18.0656		38.8291	15.5038	36.2111	8.20514	28.9415	17.9487	30.1694	8.10841	35.4441	13.8081	7.62363	10.1014	10.0753	18.3472	7.12434	25.1282
27.2657	24.8774	17.2115	21.5007	18.4803	10.5705	10.9139	9.46565	17.6458		38.9778	15.2214	36.1057	8.20514	29.0095	18.0656	30.0121	7.96112	34.9058	13.626	7.62363	9.86431	10.2179	18.5822	7.34248	25.1282
23.3516	16.4835	17.8571	19.5229	20.9225	27.5873	10.5705	10.1638	17.5412		39.0856	15.3932	36.0072	8.20514	29.0865	18.131	29.8716	10.3712	34.8869	13.3333	7.62363	10.1014	10.2692	18.3472	7.57171	25.1282
28.1845	25.0663	20.6044	22.1916	19.426	10.9139	10.2669	10.1118	17.1393		39.1797	15.5968	35.9158	8.20514	29.1723	17.772	29.748	10.4595	34.3628	13.0744	7.62363	10.3838	10.3076	18.1237	7.81106	25.1282
22.5291	16.4835	17.8571	19.426	20.2814	27.5873	9.74007	10.5705	17.0778		39.2702	15.7979	35.8241	8.22115	29.2353	18.131	29.6418	10.5721	34.359	12.6137	7.69232	10.2179	10.3712	17.9121	7.14277	25.1282
28.1845	23.9894	20.6044	23.0262	19.083	10.9139	10.1118	10.1118	17.047		39.3304	15.9305	35.7102	8.26899	29.2488	17.772	29.5529	10.708	34.3131	12.3929	7.69232	10.0753	10.4595	17.7128	7.34248	25.1282
21.7189	16.5407	17.591	22.6544	19.426	27.5873	9.68581	10.4703	16.6805		39.4039	15.6305	50.3741	8.34812	29.2713	17.4661	29.8143	10.8665	33.7255	12.1572	7.62363	9.95718	10.0753	18.0072	7.34248	25.1282
27.1964	23.0262	18.4291	20.2814	18.6833	10.9139	10.2669	10.719	16.6805		39.0856	15.6977	45.7878	8.45766	29.3027	17.8016	29.5885	11.0465	33.6514	12.4035	7.62363	9.86431	10.2179	17.8385	7.46679	25.1282
28.1845	16.7109	20.6044	23.3516	19.426	28.3226	10.9139	10.1118	16.3219		39.1797	15.3846	45.6526	8.59645	29.343	17.2311	29.3565	11.247	33.076	12.2327	7.62363	10.1014	10.3076	17.683	7.34248	24.6154
20.9675	23.4725	16.5976	19.8107	18.4803	11.1054	11.6157	10.5705	16.3219		39.2869	15.5038	45.5228	8.71796	29.3923	17.5412	29.1272	11.467	33.0163	12.5196	7.62363	9.86431	10.3712	17.5262	7.57171	24.6154
27.1964	16.9908	17.2115	23.9894	20.4204	28.3226	12.0171	10.1118	15.9552		38.9879	15.2214	45.3984	8.71796	29.4504	17.3528	28.8732	17.047	32.9645	12.4141	7.62363	9.63503	10.4595	17.3528	7.34248	24.6154
20.2814	22.7376	17.9099	23.4725	18.4803	11.4788	12.4056	10.5705	15.9552		39.1158	14.8718	45.2795	8.71796	29.0095	17.047	29.0322	16.9929	32.385	12.7382	7.62363	9.4281	10.5721	17.1929	7.57171	24.6154
27.1964	16.0779	19.2308	20.6044	20.4204	29.0393	11.9732	10.1118	16.3219		39.2568	14.8718	45.1574	8.71796	29.0865	17.4057	28.7042	16.9541	32.2914	12.6657	7.69232	9.7301	10.708	17.047	7.34248	24.6154
19.5229	22.1491	16.0191	24.3407	18.4803	11.6157	11.4788	10.5705	16.3219		38.9778	14.5048	45.0262	8.71796	29.1723	17.047	28.8732	16.9153	31.6996	12.943	7.62363	9.58029	10.8665	17.4133	7.46679	24.1026
28.1845	16.5976	16.5976	23.9894	20.4204	10.9139	11.9732	10.1118	15.9552		39.0856	14.5229	50.2512	8.71796	29.2668	17.047	28.5711	16.7983	31.6207	12.8205	7.97762	9.45595	10.9629	17.2005	7.62363	24.1026
18.6833	22.7376	17.2115	21.4567	18.4291	29.0393	12.4056	10.5705	15.9305		38.7714	14.5771	50.4679	8.71796	29.3699	16.6805	28.2843	16.6962	31.55	12.7382	7.97762	9.86431	11.0703	16.9774	7.46679	24.1026
27.8138	16.9908	19.2308	24.7634	20.4204	11.1054	12.8644	10.2669	15.7979		38.8731	14.2579	46.97	8.71796	29.4504	17.047	28.0134	16.6094	31.4874	12.6969	7.97762	10.3076	11.2002	16.7434	7.62363	23.5898
17.9099	22.1491	15.6618	21.3686	17.8571	29.7741	13.3865	10.9139	15.3846		38.5708	14.3681	46.8776	8.71796	29.5173	16.6805	27.735	16.538	30.9227	12.6969	7.97762	10.7814	11.3518	16.9774	7.76039	23.5898
27.4725	17.3752	16.5407	25.6615	16.5976	11.4788	13.9645	10.9139	15.2989		38.6832	14.5138	46.7905	8.71796	29.5929	16.3219	27.4299	16.4822	30.8759	13.0543	7.97762	10.7692	11.467	16.7434	7.70939	23.5898
17.2115	22.7376	19.2308	25.3284	20.6044	10.9139	13.8128	11.4788	15.2473		38.3657	14.6939	46.709	8.71796	29.6772	16.6805	27.1408	16.4423	30.8376	13.0543	7.97762	11.2821	11.5698	16.5141	7.76039	23.5898
27.2657	16.4835	14.1423	22.1491	16.0191	29.418	14.5196	11.9732	15.23		38.4616	14.4503	46.6329	8.71796	29.7701	16.3219	26.8681	16.4183	30.8077	13.3727	7.97762	11.2937	12.1896	16.7434	7.84465	23.5898
16.5976	22.1491	14.7944	26.4222	20.9675	10.9139	14.5196	11.2936	15.23		38.1561	14.667	46.5623	8.71796	29.8716	16.3219	27.0777	16.4103	30.2738	13.2344	7.97762	11.3286	12.3077	16.5141	7.96112	23.0769
28.1845	16.4835	15.3576	21.7189	15.6618	29.0574	15.2629	11.3402	15.23		38.2731	14.792	46.4662	8.71796	29.9814	16.3219	26.8338	16.2977	30.2608	13.1346	8.01052	11.8948	12.3077	16.2896	8.10841	23.0769
28.1845	22.7376	16.0191	27.6095	21.3686	10.9139	15.9716	11.4788	15.23		37.9799	14.5048	46.3727	8.71796	30.0996	16.3219	26.6075	16.1925	29.7436	13.4609	8.34812	12.4035	12.3184	16.0538	8.20514	23.0769
28.1845	16.4835	19.2798	22.5291	16.5407	29.6144	16.7134	11.7061	15.2473		38.1182	14.5048	46.2791	8.71796	30.226	15.9552	26.8338	16.062	29.7436	13.3037	8.34812	12.9836	12.3504	16.2977	8.02692	23.0769
28.1845	22.1491	12.9588	28.6822	21.3686	10.9139	16.7134	11.0578	15.2989		38.2696	14.5229	46.1482	8.71796	30.3606	16.3219	26.6075	8.34812	29.7436	13.0744	8.34812	12.6969	12.4035	16.0947	8.26899	23.0769
28.1845	16.4835	13.7363	22.361	16.5407	29.3642	17.4236	11.4788	15.6977		37.9972	14.1839	46.0198	8.71796	30.4125	15.9552	26.3692	8.26899	29.2308	13.3037	8.34812	12.7382	12.4775	15.9057	8.02692	23.0769
28.318	21.5007	14.6018	29.6525	21.3686	10.9139	17.4236	11.9732	15.7979		38.1699	14.2579	45.8939	8.71796	30.4686	15.9552	25.9975	12.1572	29.2308	13.0744	8.41089	12.4141	12.572	15.7312	8.26899	23.0769
13.8048	16.4835	19.426	29.3648	16.5407	29.0574	17.9598	12.4056	15.5038		37.9106	13.9502	45.736	8.71796	30.5333	15.9552	26.1338	12.3929	29.1723	12.8513	8.53504	12.103	12.6865	15.5715	8.02692	23.0769
28.5833	22.1491	12.6642	23.3112	21.3686	10.9139	18.509	11.9732	15.9305		38.1044	14.0816	45.5834	8.71796	30.6064	15.6305	25.7893	12.6137	28.5803	12.6657	8.70286	12.2327	12.8205	15.9222	8.26899	22.5641
13.7363	16.4835	13.5287	30.4995	16.7672	29.6144	19.0976	12.4056	15.9552		37.8377	14.2487	45.4361	8.71796	30.688	15.9717	25.4609	12.8205	28.502	12.943	8.70286	12.4035	12.8615	15.7979	8.10841	22.5641
28.9767	21.7189	19.6673	30.3444	20.4204	10.9139	18.8476	11.9732	16.3219		37.9799	14.4503	50.2277	9.23078	30.7778	15.6977	25.1492	12.9735	28.4327	12.8205	8.70286	12.6137	12.9125	15.6893	8.28488	22.5641
13.8048	16.4835	12.2861	22.8617	21.3686	29.3642	18.3661	12.4056	16.2168		38.1182	14.221	47.2714	9.23078	30.3259	15.5038	24.8123	13.1446	27.8628	12.6137	8.70286	12.6969	13.4902	15.5715	8.45766	22.5641
29.7161	20.9225	12.9588	31.6233	16.5407	11.1054	18.8476	11.7061	16.1029		37.8377	14.4775	47.1405	9.23078	30.3649	15.7979	24.4922	13.3333	27.8108	12.1572	8.34812	12.7382	13.5777	15.3675	8.59645	22.5641
12.6642	16.4835	20.0003	31.3235	19.8107	29.0574	19.3716	12.0171	16.021		37.9799	14.5048	47.0148	9.23078	30.4125	15.5968	24.1897	13.5389	27.7682	11.9279	8.34812	12.4141	13.6838	15.1434	8.76309	22.5641
29.3969	20.2814	11.8164	23.6328	20.6044	11.4788	19.0976	11.3402	16.3541		38.1182	14.1468	46.8944	9.23078	30.4686	15.5968	23.9054	21.2496	27.223	11.7054	8.34812	12.5196	13.8081	14.9071	8.76309	22.5291
13.0314	15.1099	12.6642	32.3313	16.5407	29.6144	19.7221	11.4788	16.3219		37.8377	14.1839	46.7793	9.23078	30.5333	15.2989	23.6399	21.1442	27.1989	11.9279	8.34812	12.6657	13.8462	14.685	8.95603	21.9257
28.9767	19.8107	20.4204	32.0676	15.5408	11.6157	19.3716	10.719	16.6805		37.9972	13.8557	46.6695	9.7436	30.6064	15.6305	23.8558	21.0257	26.6716	11.7054	8.34812	12.8513	13.8462	14.4775	8.95603	21.8356
13.5287	15.1099	11.0745	24.4567	19.5229	30.196	19.0976	11.0578	16.3219		38.1699	13.5389	46.5652	9.7436	30.688	15.3846	23.6232	20.9191	26.1539	11.9609	8.41089	13.0744	14.359	14.2855	9.08721	21.7572
29.7161	19.5229	11.7363	33.2236	20.2814	11.7061	19.7221	11.4788	15.9552		37.9106	13.6549	49.9968	9.7436	30.7778	15.5038	23.3939	20.8246	26.1539	11.806	8.53504	13.3037	14.359	14.5951	9.35811	21.6906
14.1423	15.1099	12.2861	33.0242	15.5408	29.8448	19.615	11.7061	16.3219		38.1044	13.8081	48.1752	9.7436	30.3736	15.5968	23.1679	20.7423	25.6411	11.6941	8.26899	13.4609	14.3681	14.4412	9.58029	21.6359
29.3969	19.083	20.7867	24.3019	19.083	11.9732	20.2496	11.0578	16.6805		38.3109	13.9973	48.0741	9.7436	30.4686	15.5968	22.8709	20.6725	25.6411	11.5242	8.34812	13.1346	14.3956	14.8009	9.7301	21.0819
14.858	15.1099	9.71301	33.7867	19.8107	30.3179	19.9348	11.4788	17.047		38.0733	13.7604	47.9782	9.75709	30.5333	15.5968	23.037	20.6152	25.1282	11.3865	8.26899	13.2344	14.4412	14.685	9.63503	21.0507
28.6822	18.6833	10.4612	33.1952	15.5408	12.363	19.7221	11.9732	16.6805		38.3006	13.9973	47.8877	9.79743	30.6064	15.5968	22.7036	20.5705	25.1282	11.2937	8.10841	12.943	14.5048	14.5861	9.86431	21.0257
15.6618	15.1099	11.0745	25.2538	19.6673	29.8448	19.2898	11.4788	17.047		38.0733	13.7604	47.7667	9.86431	30.688	15.5968	22.2649	20.5385	24.6154	11.6265	8.01052	13.1046	15.0912	14.5048	9.63503	20.9191
27.8138	18.4803	11.7363	33.9261	16.5407	12.363	18.8476	11.7061	17.4057		38.3006	14.0067	47.6372	10.4595	30.7778	15.5968	21.8356	20.5193	24.6154	11.6038	7.97762	13.3037	15.1868	14.9336	9.86431	20.8246
15.5408	15.1099	21.0124	33.45	19.426	29.933	18.509	11.0578	17.772		38.5299	13.8081	47.5128	10.5721	30.3736	15.5968	21.4222	20.4165	24.1026	11.6038	7.97762	13.5389	15.2989	14.8009	9.41414	20.7423
27.0573	18.4803	9.21457	25.2538	20.2814	12.363	19.0976	11.3402	17.4057		38.3006	13.626	47.3937	10.708	30.4816	15.5968	21.0257	20.2872	24.1026	11.9719	7.97762	13.7604	15.3846	14.685	9.63503	20.6725
16.5407	15.1099	9.90536	34.3407	16.5407	29.0393	18.9313	10.4703	17.772		38.4616	13.9502	47.2798	10.7692	30.5978	15.9552	20.6152	20.1507	24.1026	11.9719	7.62363	14.0067	15.3846	14.5861	9.86431	20.1049
26.4222	18.4803	21.3244	33.9261	19.426	12.363	19.615	10.719	17.772		38.1561	13.7604	47.1712	10.7692	30.7222	15.9552	20.1637	20.0263	23.5898	12.3291	7.62363	14.2855	15.3846	14.5048	9.41414	20.0591
16.7672	15.1099	8.7955	26.2431	17.2115	29.2022	19.615	11.0578	17.4057		38.2731	14.0067	47.0679	10.7692	30.8546	15.9552	20.2353	19.9144	23.5898	12.2327	7.69232	14.5048	15.3846	14.4412	9.63503	20.0263
25.8081	18.4803	9.71301	34.7503	19.426	12.363	19.3716	11.4788	17.4057		37.9626	13.8081	46.97	10.7692	30.9227	15.9552	19.8151	19.8151	23.0826	12.103	7.82787	14.5229	15.3846	14.9071	9.41414	19.9144
17.9099	15.1099	20.4204	34.3407	16.7672	28.397	19.0976	10.719	17.772		38.0526	14.1096	46.8776	10.7814	30.4686	15.9552	19.4128	19.7286	23.0997	12.0158	7.39601	14.1839	15.8975	14.8009	9.63503	19.7952
25.2164	18.4803	8.00955	26.2431	20.4204	12.363	18.8476	11.0578	17.772		38.1561	13.9502	49.7674	10.818	30.5333	15.9552	19.5276	19.6552	22.6165	11.9719	7.28856	14.2579	15.8975	14.685	9.41414	19.6552
19.083	15.1099	8.7955	35.3158	16.5407	28.6372	18.509	11.4788	18.131		38.2731	14.221	49.9968	10.8786	30.6064	15.9552	19.1606	19.5949	22.6572	11.9719	7.25238	14.667	15.8975	15.0912	9.63503	19.5276
23.3516	18.4803	20.6044	35.0207	20.6044	12.363	18.2798	11.9732	18.131		37.9799	14.4503	48.0741	11.467	30.688	15.9552	19.3042	19.5478	22.7093	12.3291	7.25238	14.792	15.8975	15.0126	9.63503	19.4128
24.5722	17.591	6.86813	26.2431	16.5407	11.6157	18.1641	11.4788	18.4971		38.1182	14.221	47.9782	11.5698	30.7735	15.9552	18.9744	19.5142	22.7729	12.3291	6.8993	14.9512	15.8975	15.4614	9.63503	19.3042
20.2814	15.1099	7.7704	36.0561	20.9675	27.9291	18.8476	11.7061	18.5255		38.2696	14.4503	47.8877	11.6941	30.7864	15.9717	18.667	19.4939	22.3416	12.2327	6.8993	15.1434	15.7979	15.4188	9.86431	18.667
22.8617	17.9099	8.68758	35.6349	16.5407	11.6157	18.509	11.0578	18.9119		37.9972	14.221	47.7805	11.8394	30.2955	16.3541	18.8562	19.4128	22.4297	12.5196	6.8993	15.3675	15.6893	15.9057	9.63503	18.5326
20.9225	15.1099	20.6044	27.1964	20.4204	28.2481	18.2798	11.2936	18.9813		38.1699	14.4503	49.7674	12.0048	30.3259	16.4183	18.5893	19.311	22.5291	12.3929	6.8993	15.5038	15.5968	15.8975	9.86431	18.4116
22.5291	18.4291	6.14304	36.2648	21.3686	11.6157	18.1641	11.3402	19.3042		37.9106	14.1468	48.1342	12.1896	30.3649	16.4183	18.3257	19.2222	22.5641	12.6137	6.8993	15.6557	15.5208	16.4103	9.86431	18.3042
21.3244	15.1099	6.86813	35.6349	16.5407	27.6446	18.8755	10.4703	19.2017		38.1044	14.1468	48.0111	12.3184	30.4125	16.3541	18.0072	19.1468	22.0513	12.4035	6.52715	15.3932	15.9717	16.4103	9.85097	18.1744
22.1491	18.4803	20.6044	35.0207	20.2814	11.6157	18.8476	10.719	19.078		37.8377	13.7795	47.8932	12.3504	30.4686	15.9552	17.683	19.0297	21.9077	12.2327	6.52715	15.5968	15.9305	16.9231	10.1014	18.0364
21.7189	15.1099	6.86813	27.1964	16.5407	27.9291	18.509	11.0578	18.9189		37.5587	13.7986	47.7805	12.4035	30.0252	16.3219	17.3528	18.9119	21.733	12.103	6.52715	15.8311	15.9057	16.9231	9.95718	17.9121
21.7189	18.6833	19.2308	35.4491	19.8107	11.6157	19.0976	11.4788	18.7793		37.6915	13.8557	47.6731	12.4775	30.0996	15.9552	17.047	18.8073	21.0819	12.0158	6.56731	16.0538	15.8975	17.4359	9.79743	17.2996
22.0209	15.1099	5.8278	34.6688	16.5407	27.2799	18.8476	11.0578	18.667		37.4078	13.5389	49.5397	12.572	30.1825	15.9552	17.2387	18.667	20.9254	11.9719	6.68637	16.2977	15.8975	17.4359	10.1144	17.1929
20.4204	19.083	6.86813	27.1964	18.4803	11.7061	19.3716	11.4788	18.9813		37.5587	13.6549	48.1342	12.6865	30.2738	15.9552	16.9774	18.5326	20.2872	11.9719	6.88022	16.5698	16.4103	17.4359	9.53902	17.047
21.4567	15.1099	19.2308	35.1015	19.5229	27.6446	19.0976	11.9732	18.9119		37.267	13.8081	48.0111	12.8205	29.8539	15.9552	17.1929	18.4116	20.1507	12.3291	6.52715	16.3862	16.4103	17.9487	9.85097	16.9153
22.1491	19.426	6.14304	34.3407	16.5407	11.7061	18.8476	12.4056	18.7793		37.4078	13.9973	47.8932	12.9735	29.9023	15.9552	16.8686	18.3042	20.0263	12.3504	6.52715	16.7041	16.4103	17.9487	9.67589	16.7983
20.4204	15.1099	19.2308	33.5345	18.4803	27.1055	18.509	11.9732	18.667		37.5587	13.7604	47.7667	13.1446	29.9595	15.9305	17.047	18.1744	19.9144	7.17949	6.17518	17.047	16.4103	17.9487	9.63503	16.1925
21.0124	19.5229	6.86813	28.1845	16.0191	11.4788	18.2798	12.4056	18.5822		37.267	13.8557	49.3082	13.3333	30.0252	16.2168	16.6962	18.0364	19.311	7.17949	6.17518	16.9153	16.4103	18.4616	9.86431	16.062
20.2814	18.6833	19.2308	33.9261	18.4803	27.5491	18.8476	11.7061	18.5255		37.4078	13.5389	49.5397	13.3333	29.5929	16.1029	16.2977	17.9121	19.2222	7.17949	5.84706	17.2005	16.9231	18.4616	9.63503	15.9222
21.3244	15.1099	6.86813	33.2236	15.6618	11.1054	18.509	12.0171	18.49		37.1291	13.6549	48.1861	13.3333	29.6772	16.021	15.9222	17.8016	19.1468	7.17949	5.98047	17.4435	16.9231	18.9744	9.86431	15.7979
18.6833	19.083	7.3972	28.1845	19.426	27.1055	18.2798	12.4056	18.3616		37.2916	13.3727	48.0412	13.3333	29.7701	16.3541	15.5715	17.7053	19.0849	7.17949	6.17518	17.9121	16.9231	18.9744	9.4281	15.6893
19.8107	18.4291	17.8571	33.7867	15.3576	10.9139	18.9313	12.6995	18.261		37.0262	13.0744	47.9014	13.3333	29.8716	16.2168	15.6893	17.6234	19.0297	7.17949	6.17518	18.1889	16.9231	19.4872	9.79743	15.5968
21.7189	15.1099	6.86813	33.1952	19.083	27.5491	18.8755	12.0171	18.1889		37.2105	13.1346	47.7667	13.3333	29.4816	15.6977	15.2989	8.73303	18.4116	7.17949	6.17518	18.49	16.9231	19.4872	9.4281	15.5208
18.4803	18.4803	17.9099	29.139	14.858	11.6157	18.8476	12.4056	18.0656		36.9587	13.2344	49.3082	13.3333	29.6018	16.1029	15.4273	14.221	18.3042	7.17949	5.80191	18.7793	17.4359	19.9144	9.07273	14.9512
22.1491	15.1099	7.3972	33.7867	17.2115	28.0233	19.3716	12.6995	18.3616		36.6981	13.3727	48.3305	13.8462	29.7304	15.6305	15.5715	14.4503	18.2106	7.17949	5.84706	18.49	17.4359	19.7952	9.4281	14.9071
17.4834	18.4803	18.0672	33.1952	18.4291	11.6157	19.0976	12.9868	18.2106		36.8554	13.5389	48.1642	13.8462	29.8671	15.23	15.1868	14.685	18.131	7.17949	5.54701	18.6458	17.4359	20.1507	8.70286	14.8806
18.4803	15.1099	7.7704	29.139	14.6018	28.4711	18.8476	12.363	18.0656		36.5868	13.6549	48.0029	14.3039	29.5217	15.5968	15.2989	14.9071	17.5562	7.17949	5.73351	18.8283	17.4359	20.0263	9.07273	14.8718
22.361	18.4803	16.9908	33.9261	16.5976	11.6157	18.509	12.4903	17.9487		36.7661	13.3727	47.8465	14.1839	29.6772	15.23	15.4273	15.1434	17.5037	7.17949	5.52325	19.0366	17.4359	20.4165	8.70286	14.8009
17.4834	15.1099	7.3972	33.45	15.5408	28.0233	18.2798	12.6995	17.8606		36.5113	13.4609	49.0837	14.0816	29.8407	15.23	15.0825	15.3675	17.4661	7.19779	5.73351	19.2701	17.4359	20.2872	8.70286	14.685
22.6544	18.4803	8.00955	33.0242	16.0191	11.7061	17.9304	12.9868	17.7794		36.7124	13.1346	48.6505	13.9973	30.0121	15.5968	15.2473	15.5968	17.4435	7.25238	5.52325	19.5276	17.4359	20.647	8.34812	14.5861
16.0191	15.1099	17.3752	30.126	15.5408	28.4711	17.4538	12.363	17.6458		36.9267	13.2344	48.4907	13.9314	29.7127	15.5968	14.9336	15.8394	17.4359	7.34248	5.73351	19.7019	17.4359	20.5257	8.70286	14.5048
17.2115	18.4803	7.7704	33.252	16.5976	11.7061	17.9304	11.4788	17.5412		36.6945	12.943	48.3305	13.8081	29.9023	15.5968	15.0825	16.0947	16.9231	7.46679	5.98047	19.3857	17.4359	20.9191	8.34812	14.4412
21.7189	15.1099	17.8571	32.4187	15.5408	28.9302	17.4538	11.7061	17.8606		36.9267	13.1046	48.1642	13.6838	30.0996	15.9552	14.685	16.3621	16.9231	7.62363	5.73351	19.4939	17.4359	20.8246	8.34812	14.3956
14.6018	18.6833	7.7704	31.6233	16.0191	11.4788	17.0876	11.0578	17.8016		37.1539	13.2344	48.0029	13.5777	30.3042	15.9552	14.8009	16.641	16.9231	7.76039	5.98047	19.6284	17.9487	20.7423	7.97762	14.3681
15.6618	15.1099	17.2115	30.126	15.3576	29.418	16.839	11.2936	17.772		36.9267	12.943	48.8689	13.4609	30.4945	15.9552	14.4412	16.9309	16.9231	7.84465	6.19644	19.7885	17.9487	20.6725	8.34812	14.359
22.1916	19.083	8.00955	32.0382	15.6618	11.9732	16.5549	10.2669	18.131		37.1539	13.1046	48.8581	13.3136	30.6537	15.9552	14.0816	21.1442	16.9231	7.46679	5.98047	19.5276	17.9487	21.1006	7.97762	14.359
14.6018	18.4291	17.8571	31.3235	14.7944	29.0574	16.0703	10.3181	18.131		36.9267	13.2344	48.6775	13.6838	30.812	15.9552	14.1839	21.2743	16.4103	7.62363	5.73351	19.7286	17.9487	20.875	7.62363	14.359
22.6544	15.1099	8.68758	30.4995	15.3576	11.7061	15.6381	10.4703	18.4971		37.0262	12.943	48.5016	13.5777	30.978	15.9552	13.8081	21.416	16.4103	7.69232	5.98047	19.9539	17.9487	21.1006	7.97762	14.359
14.6018	18.4803	16.9908	29.7161	15.3576	29.6144	16.0703	9.74007	18.4971		36.7231	13.1046	48.3305	13.4609	30.6708	15.9717	13.4609	21.5263	16.4103	7.69232	5.73351	20.1833	17.9121	20.875	7.69232	14.359
23.0262	15.1099	8.7955	30.126	16.0191	12.363	15.6718	10.1118	18.4971		36.8447	12.8205	48.664	13.3136	30.8546	16.021	13.5777	21.5629	16.4103	7.69232	6.00242	19.9144	18.3042	21.1006	7.82787	13.8462
13.7363	18.4803	17.3752	30.1573	14.858	29.3642	16.2335	9.29711	18.4971		36.5545	12.943	48.9146	13.1846	30.9227	16.1029	13.1846	21.5934	16.4103	7.69232	5.84706	20.0263	18.2106	20.875	7.97762	13.8462
14.6018	17.4834	8.7955	29.3969	15.3576	12.363	16.0375	9.46565	18.4971		36.2692	12.6657	49.1372	13.0744	30.978	16.5141	13.3136	21.6359	16.4103	7.69232	6.19644	19.7019	18.131	21.1006	7.97762	13.8462
23.4725	15.1099	16.5976	28.5833	15.6618	29.8448	15.6381	9.74007	18.4971		36.4211	12.8513	48.9549	12.9836	31.0416	16.641	13.3333	21.6906	16.4103	7.69232	6.00242	19.7952	18.0656	20.8813	7.97762	13.8462
14.1423	17.4834	8.7955	27.8138	14.858	11.9732	15.159	10.1118	18.8562		36.1493	12.6137	48.7585	12.9125	31.1135	16.6805	12.8205	21.7572	16.4103	7.69232	5.84706	19.4939	18.5255	21.1442	8.01052	13.8462
23.9894	15.1099	16.9908	31.0816	15.5408	30.196	14.7	9.46565	18.8562		35.8828	12.8513	48.5666	13.3727	31.1937	17.047	12.8308	21.8356	16.2977	7.69232	6.19644	19.6284	18.49	20.9505	7.82787	13.8462
14.6018	17.591	8.7955	28.2847	15.6618	11.7061	28.912	9.74007	18.7793		35.6217	12.6137	48.7261	13.3432	30.7778	17.047	12.3504	21.9257	16.1925	7.69232	6.00242	19.3518	18.4687	21.2496	8.10841	13.3333
23.0262	16.7672	16.0779	27.6437	15.3576	30.5258	15.159	10.1118	18.667		35.8131	12.8513	49.468	13.3333	30.8759	17.4057	12.4035	22.0274	15.5968	7.69232	6.34325	19.5276	18.4616	21.0819	7.97762	13.3333
14.6018	15.1722	8.7955	27.0573	15.3576	11.6157	28.2481	9.68581	18.5822		35.5663	12.6137	49.3002	13.3136	30.9227	17.4057	11.9719	21.9257	15.5208	7.69232	6.19644	19.7286	18.9744	21.3299	8.01052	13.3333
23.4725	17.2115	16.5976	26.4222	14.7944	29.8978	15.6381	10.1118	18.383		35.3251	12.8513	49.1372	13.1846	30.4686	17.772	12.0704	21.8356	15.4614	7.69232	6.48673	19.9539	18.9744	21.0507	8.10841	13.3333
14.6018	15.3576	7.7704	25.8081	14.858	11.6157	27.6446	9.68581	18.1237		35.0899	13.0744	48.9791	13.0744	30.5333	17.772	11.6941	9.23078	15.4188	7.17949	6.84189		18.9744	21.2	8.26899	12.8205
23.9894	17.591	8.7955	25.2538	14.1423	30.196	15.159	10.1118	18.3472		35.3214	12.8205	48.8151	13.4902	30.6064	17.772	11.8394	9.23078	15.3932	7.17949	7.14277		19.4872	20.9316	8.34812	12.8205
14.858	16.7672	16.0191	24.7634	14.6018	11.6157	27.1055	9.68581	18.1237		35.0899	12.943	48.4826	13.4218	30.1825	17.772	11.467	17.6458	15.2989	7.17949	6.97512		19.4872	21.1193	8.41089	12.8308
24.3407	15.6618	7.7704	31.0816	14.858	30.5258	14.7	10.1118	17.89		35.3214	13.0543	49.7516	13.3727	30.2738	18.131	11.5698	17.89	15.1868	7.19779	7.34248		19.4872	20.875	8.53504	12.8615
14.6018	17.2115	16.5976	25.6615	15.3576	11.4788	26.6347	9.68581	17.4359		35.0899	12.6969	49.6272	13.3432	30.3736	18.131	11.2002	18.1237	15.0912	7.25238	7.57171		19.4872	20.6406	8.71796	12.9125
15.3576	16.0779	8.00955	25.2538	14.6018	29.933	14.2633	10.1118	17.2387		34.8605	12.6969	49.5078	13.3333	30.4816	18.131	11.3518	18.3257	15.0126	7.34248	7.34248		19.4872	20.875	8.82291	12.4775
24.7634	17.8571	16.0191	24.7634	14.858	11.9732	26.9495	9.68581	16.7983		35.0899	12.3291	49.3855	13.3333	30.0996	18.0656	11.5242	18.49	14.9512	7.46679	7.57171		19.4872	20.6406	8.9707	12.572
14.6018	16.4835	8.68758	24.3407	14.1423	30.3353	13.7745	10.1118	16.641		34.8605	12.3291	49.2549	13.8081	30.226	17.9487	11.6941	18.667	14.9071	7.62363	7.81106		19.4872	20.875	9.07273	12.6865
25.0663	18.4291	16.5976	31.0816	15.6618	11.7061	26.3162	9.68581	16.5141		35.0899	12.3291	49.1292	13.6838	30.2564	18.261	11.3518	18.8073	14.8806	7.69232	7.62363		19.4939	20.6406	9.13052	12.8205
15.5408	16.4835	8.00955	25.2164	14.7944	30.7666	13.3865	10.1118	16.4183		34.8605	11.9719	48.2161	13.5777	30.2564	18.1889	11.467	18.9119	14.8009	7.69232	7.96112		20.0263	20.8813	9.24501	12.8205
25.3284	18.6833	16.0191	24.5722	15.3576	11.6157	25.7494	9.68581	16.3541		35.1011	11.9719	48.4256	13.4902	29.7436	18.1455	11.5698	19.0297	14.1839	7.69232	7.62363		20.0591	21.1442	9.41414	12.8205
15.5408	16.0779	7.7704	23.9894	14.1423	31.2257	13.9645	10.1118	16.3219		34.8869	11.9719	49.7516	13.4218	29.7436	18.131	11.6941	19.1606	14.0816	7.69232	7.69232		20.1049	21.4283	9.53902	12.8205
24.3407	19.083	16.5976	23.4725	14.7944	11.6157	26.1757	9.68581	15.9552		35.1498	12.0158	49.6272	13.3136	29.748	17.772	11.3518	19.3042	13.9973	7.17949	7.82787		20.1637	21.2496	9.67589	12.8205
16.5407	15.6618	7.7704	23.0262	13.5287	30.7666	13.8128	10.2669	15.9552		34.9509	11.6941	49.5078	13.1446	29.7613	18.131	11.467	19.4602	13.9314	7.17949	7.97762		20.2353	21.569	9.85097	12.3184
24.7634	19.426	16.0191	22.6544	15.3576	11.6157	25.7289	10.1118	15.9305		35.2357	11.806	49.3855	13.4609	29.7834	17.772	11.0703	19.6284	13.8081	6.66667	7.97762		20.3196	21.8175	9.95718	12.3504
16.5407	18.4803	7.7704	22.1916	14.1423	31.2257	14.5196	10.5705	15.7979		35.0524	11.9609	48.1752	13.3136	29.8143	17.772	11.2002	19.7952	13.626	6.66667	7.97762		20.9191	21.569	10.1144	12.4035
25.0663	15.3576	16.5976	31.0816	14.858	11.6157	25.2533	11.0578	15.6977		34.8756	11.7054	49.807	13.1846	29.8539	17.8016	10.8665	19.9474	13.4609	6.66667	8.01052		21.0257	21.7874	10.1533	12.4775
16.7672	18.4803	7.7704	23.0262	13.7363	30.7666	14.3002	10.5705	16.021		35.1909	11.9279	49.6616	13.0744	29.9023	17.5412	10.9629	20.1115	13.3037	6.66667	7.82787		21.0257	21.5629	10.1533	12.572
25.3284	15.1722	16.0191	22.6544	14.6018	11.6157	25.7289	11.0578	15.9305		35.0298	11.6038	49.5211	12.9836	29.9595	17.8606	11.0703	20.2872	13.0744	6.66667	7.69232		21.0257	21.7874	10.1533	12.6865
16.5407	18.6833	6.86813	32.0676	14.6018	31.2257	13.7745	11.4788	15.7979		34.8605	11.6038	49.3855	12.9125	30.0252	17.6458	11.2002	20.4743	12.8615	6.66667	7.28856		21.0257	21.5629	10.1533	12.8205
17.2115	15.1099	7.7704	23.3516	15.5408	11.6157	25.3575	11.0578	15.6977		35.1011	11.6038	47.9344	12.8615	30.0996	17.5412	11.3518	20.6725	12.1896	6.68637	7.25238		21.0257	21.7632	10.1533	12.9735
25.6615	19.083	16.5976	22.7376	14.1423	30.7666	14.2633	10.5705	15.2989		34.8869	11.6265	49.7859	12.8205	30.1825	17.0778	11.0465	20.8813	12.0048	6.74511	7.25238		21.0257	21.4773	10.1792	13.0744
16.7672	18.4291	6.86813	22.1916	15.5408	11.6157	25.0648	11.0578	15.2214		34.679	11.6941	49.6245	13.1846	30.2564	17.4661	11.2002	21.0257	11.8394	6.84189	7.28856		21.0257	21.6359	10.2564	13.1846
26.0627	15.1099	16.0191	21.7189	14.7944	30.3179	13.7745	10.5705	15.0825		34.9509	11.806	49.468	13.0744	30.2564	16.6805	11.3518	21.1442	11.6941	6.97512	7.28856		21.0257	21.373	10.3838	13.3136
17.2115	19.083	6.86813	21.3244	15.5408	12.363	25.6674	11.0578	14.667		34.7585	11.9609	47.7034	12.9836	30.2564	17.047	11.5242	21.2743	11.5242	7.14277	7.25238		21.0257	21.5446	10.818	13.4609
26.5291	15.1099	16.7672	20.9225	14.1423	30.7666	14.2633	10.5705	14.5771		34.5727	12.103	47.9344	12.9125	30.2564	16.3219	11.6941	21.416	11.3518	7.25238	7.25238		21.5385	21.1442	10.9748	13.5777
18.4291	19.426	6.86813	20.4204	15.3576	11.9732	25.5026	11.0578	14.5138		34.8756	12.2327	49.6245	12.8205	30.2564	16.6805	11.8394	21.5263	11.2002	7.34248	7.25238		21.5385	21.0819	11.3865	13.6838
26.9875	15.1099	16.5407	20.0003	14.7944	30.3179	13.9645	10.5705	14.792		34.7055	12.4035	49.468	12.6865	30.2564	16.3219	11.5242	9.7436	11.0465	7.46679	7.25238		21.5385	20.6979	11.5242	13.8081
19.083	19.426	6.86813	32.0676	16.0191	11.7061	25.4198	11.0578	14.667		34.5422	12.6137	47.7034	13.0744	30.2564	15.9552	11.6941	9.7301	10.8665	7.62363	7.25238		21.5385	20.6725	11.6941	13.8841
27.3693	16.4835	17.2115	20.9225	14.1423	10.9139	13.8128	10.5705	14.5771		34.8756	12.3504	49.6404	12.9735	30.2564	16.3219	11.8394	10.0753	10.708	7.81106	7.25238		21.5385	20.6725	11.806	13.9314
19.6673	19.426	6.86813	20.2814	15.6618	30.7666	25.4198	10.1118	14.9071		34.7282	12.4141	49.468	12.8205	30.2564	15.9552	11.5242	9.95718	10.5596	8.02692	7.25238		21.5385	20.6725	11.9609	13.9973
27.8138	16.4835	16.5976	19.6673	14.7944	10.5705	13.7745	10.5705	14.792		34.5879	12.5196	49.3002	12.6657	30.2564	15.23	11.6941	10.3712	10.3203	8.20514	7.25238		21.5385	20.3196	12.103	14.0816
20.2814	19.426	6.86813	19.1324	16.5407	31.2257	26.1354	10.1118	14.667		34.9509	12.2327	47.474	12.9735	30.2564	15.5968	11.3518	10.708	9.41414	8.20514	7.28856		22.0513	20.3196	12.5196	14.1839
28.318	16.4835	17.2115	18.6833	14.0083	10.2669	13.347	9.68581	14.5771		34.8266	12.3504	49.7093	12.8205	29.7436	15.9552	11.5242	10.5721	9.13052	8.20514	7.39601		22.0513	20.2093	12.6657	14.3039
20.9225	19.5229	6.86813	32.0676	16.5407	30.7666	26.1757	9.18303	14.5138		34.7093	12.0158	49.5211	12.6865	29.7436	14.8718	11.7166	10.9629	9.24501	8.20514	7.57171		22.0513	19.7952	13.1046	14.4412
28.6822	16.4835	16.5976	19.6673	14.3411	10.1638	13.7745	9.68581	14.3681		35.0824	12.103	49.3375	12.572	29.7436	15.23	11.9279	11.3865	9.67589	8.20514	7.97762		22.0573	19.7019	13.3037	14.5048
21.3686	19.8107	6.86813	19.083	16.5407	31.2257	26.1354	9.46565	14.667		34.9509	12.2327	47.2464	12.9735	29.7436	14.5048	11.7054	11.3286	9.86431	8.20514	8.01052		22.0751	19.3042	13.5389	14.5861
29.1066	16.4835	17.2115	18.4291	13.5287	10.1638	14.2633	9.46565	14.5771		34.8266	11.9609	47.474	12.8205	29.2308	14.8718	11.9279	11.6941	10.1014	8.20514	8.10841		22.1049	18.9119	13.7604	14.685
22.361	20.2814	6.86813	17.8571	16.5407	9.46565	26.1354	9.46565	14.5138		35.2096	12.1572	49.9573	12.6865	29.2308	14.1468	12.1572	11.5698	10.3203	8.20514	8.01052		22.1465	18.8701	13.9973	14.8009
29.5888	19.6673	16.5976	32.0676	14.1423	31.6948	13.7745	9.18303	14.3681		35.1011	12.3929	49.807	13.0744	29.2308	14.5048	12.3929	11.9719	10.5596	8.20514	7.97762		22.1999	18.4971	14.221	14.9336
22.361	16.4835	6.86813	18.4291	16.5407	9.18303	26.1354	8.77208	14.2579		34.9998	12.6137	49.6272	12.9836	29.2308	13.7795	12.0704	12.4035	10.3203	8.20514	7.62363		22.2649	18.4971	14.4503	15.0825
30.126	20.2814	17.2115	17.8571	14.7944	32.1406	14.2633	9.18303	14.1839		35.4107	12.3929	49.4281	12.9125	29.2308	14.1468	12.1896	12.3504	10.5596	8.20514	7.62363		22.3416	18.131	14.4503	15.2473
22.5291	16.4835	6.86813	33.0813	16.0191	31.7114	25.4198	8.83196	14.0816		35.3251	12.6137	47.2464	13.3136	29.2308	13.7795	12.3291	12.8205	10.7814	8.20514	7.62363		22.4297	18.131	14.685	15.4273
30.4995	20.4204	16.5976	18.4291	15.3576	32.2225	26.1354	9.46565	14.3681		35.2469	12.8513	47.474	13.1846	29.2308	13.7795	12.4775	13.1846	10.5721	8.20514	7.69232		22.5291	17.772	14.685	15.6221
22.8617	16.4835	5.8278	17.8571	14.6018	31.8937	13.9645	9.18303	14.221		35.6844	12.6137	50.1124	13.0744	29.2308	13.4218	12.572	13.0744	10.8665	8.20514	7.82787		22.5641	17.8016	14.9071	15.8311
30.7152	20.4204	6.86813	17.3752	15.6618	31.6282	24.6834	8.83196	13.9973		35.6217	12.8205	49.952	13.4609	29.1046	13.7795	12.6865	13.4609	10.708	7.69232	7.97762		22.5641	17.8606	14.9512	16.0538
22.5291	19.5229	16.9908	16.9908	14.7944	32.2388	25.4198	8.71179	14.221		36.0765	12.5196	49.7859	13.3136	28.9823	13.0744	12.8205	13.3037	11.0107	7.69232	8.01052		23.0769	17.5412	15.1521	16.2168
30.9904	16.4835	5.8278	16.5976	13.5982	9.46565	14.5921	8.27747	13.9973		36.0291	12.6657	49.6245	13.1846	28.8687	13.4218	12.9735	13.0744	10.7814	7.69232	8.01052		23.0769	17.6458	15.2473	16.3862
22.361	19.8107	16.0779	33.252	14.6018	32.0749	10.3181	8.01874	13.7604		35.9889	12.4035	47.2464	13.0744	28.7409	12.4141	13.1446	13.3333	11.0465	7.69232	7.97762		23.0769	17.3528	15.3675	16.5539
31.3235	16.4835	6.14304	17.2115	15.3576	10.9139	10.4703	7.81907	13.3037		36.468	12.6137	50.0152	12.9735	28.6079	12.8205	12.8615	13.1446	10.8665	7.69232	7.97762		23.0769	17.4057	15.5715	16.6962
22.361	20.2814	16.5976	16.5976	13.5982	10.2669	10.719	7.4036	13.1046		36.4428	12.3291	49.8809	12.8205	28.4835	13.1346	12.3929	13.4609	11.2002	7.69232	7.97762		23.0769	17.047	15.4273	16.7983
31.7126	16.4835	6.86813	16.0191	14.858	9.68581	11.0578	6.57405	12.943		36.4247	12.3291	49.7516	12.6657	28.3679	12.3504	12.6137	13.3136	11.0465	7.69232	8.01052		23.0769	17.0778	15.6221	16.9153
22.361	20.4204	15.6618	15.3576	13.5982	9.18303	11.4788	7.25982	13.2344		36.4139	11.9719	47.0148	12.488	28.261	12.6969	12.8513	13.6838	10.8665	7.69232	8.10841		23.0769	17.1393	15.7312	16.5539
32.1558	16.4835	6.14304	33.5345	15.6618	32.7417	11.7061	6.57405	13.1346		36.4103	11.9719	47.2464	12.8205	28.1632	12.3291	12.9836	13.5777	11.2002	7.69232	8.01052		23.0769	16.8218	15.8311	16.6962
23.3112	20.4204	16.0779	16.0779	13.7363	10.1118	12.0171	6.57405	13.0744		36.9231	11.9719	49.807	12.6865	27.5686	12.6969	13.0744	13.4609	11.0465	7.69232	7.97762		23.0769	16.9309	16.0538	16.7983
32.6507	16.4835	5.8278	15.6618	15.3576	32.4669	12.3203	6.57405	13.3727		36.9231	11.6038	49.6616	12.572	27.4874	11.9719	13.1846	13.7604	10.8665	7.70939	7.97762		23.0769	16.641	16.0538	16.9153
23.392	20.4204	15.3576	15.3576	14.1423	10.1638	23.9684	6.57405	13.2344		36.9267	11.6038	47.0148	12.4775	27.4155	12.3291	13.3136	13.5389	10.708	7.76039	7.97762		23.0769	16.7983	16.0947	16.538
31.5934	16.4835	5.8278	14.7944	15.6618	33.0621	24.6834	6.57405	13.1346		36.9374	11.6038	49.6245	12.4035	27.3531	11.9719	13.4218	13.3037	11.0107	7.84465	7.97762		23.0769	16.538	16.2977	16.6094
23.6328	20.4204	16.0191	14.3411	14.6018	10.2669	14.5196	7.4036	13.0744		36.9552	11.247	49.468	12.3504	27.3002	11.9719	13.4902	13.5389	10.7814	7.96112	7.97762		23.0769	16.7434	16.3862	16.6962
31.5934	19.426	4.95268	33.9261	14.7944	9.68581	10.4703	7.81907	13.0543		17.4359	11.2937	46.7877	12.3184	27.2568	11.6038	13.5777	13.3333	10.5721	8.10841	7.97762		23.5898	16.5141	16.5539	16.7983
24.7634	16.4835	5.8278	15.3576	14.858	32.8702	10.719	8.77208	13.3037		17.2005	10.9748	49.468	12.1896	27.1553	11.9719	13.6838	13.1446	10.8665	8.20514	7.97762		23.5898	16.7434	16.7041	16.9153
31.5934	19.426	15.3576	15.1722	15.3576	10.1118	11.0578	8.71179	13.0744		18.383	11.094	49.3002	12.572	27.0632	10.8786	13.8081	13.4609	10.708	8.20514	7.97762		23.5898	16.5141	16.9153	16.9541
25.2164	18.4803	4.95268	34.1202	15.3576	33.4267	13.347	9.46565	12.8513		18.131	10.818	46.5567	12.4775	26.9804	11.247	13.9502	13.3037	10.5596	8.20514	8.01052		23.5898	16.767	17.2996	16.9929
31.5934	16.4835	4.95268	16.0191	14.858	10.9139	13.3865	9.46565	13.0744		17.6607	10.9027	46.7877	12.4035	26.9072	11.6038	14.1096	13.0744	10.3203	8.20514	8.10841		23.5898	17.047	17.6234	17.047
25.8081	18.6833	5.66361	15.3576	16.0191	32.6288	13.5041	9.18303	12.8513		17.4359	10.5721	49.3002	12.8615	26.77	10.8786	14.2855	13.3333	10.5596	8.22115	8.26899		23.5898	16.8686	17.7053	17.1162
31.5934	16.4835	5.8278	14.7944	15.6618	10.9139	13.6978	9.68581	12.6137		17.89	10.6711	49.1372	12.8205	26.5976	10.8786	14.0067	13.1446	10.3203	8.26899	8.34812		23.5898	17.1929	18.0656	17.2005
27.0573	19.8107	5.8278	14.1423	16.5976	31.8772	21.066	9.68581	12.1572		18.1237	10.3838	46.5567	13.1846	26.4339	10.8786	14.221	12.9735	10.1014	8.34812	8.34812		23.5953	17.047	18.49	17.2996
31.5934	16.4835	5.8278	13.5287	14.7944	10.9139	21.7795	10.1118	11.9279		17.89	10.5596	49.1372	13.0744	26.2793	10.8786	14.4412	13.3136	9.90422	8.45766	8.70286		23.6121	17.4133	18.5255	17.4133
27.1964	20.2814	5.8278	12.9588	16.5976	32.157	22.5172	10.5705	11.467		18.1237	10.3203	48.9791	12.9735	26.1338	10.8786	14.5951	13.1446	9.7301	8.59645	8.70286		23.6399	17.1393	18.9813	17.4661
31.5934	16.4835	6.14304	34.3407	17.2115	11.1054	23.2314	10.5705	11.247		18.3472	10.5596	46.3274	13.3136	25.9975	10.8786	14.7653	13.4609	10.0753	8.71796	8.34812		23.6788	17.2311	19.4872	17.5037
27.0921	19.8107	6.86813	13.5287	15.3576	31.4946	23.9684	11.0578	11.467		18.0656	10.3203	49.1372	13.1846	25.8708	10.8786	14.9336	13.3037	9.90422	8.71796	8.34812		23.7287	16.9309	19.4872	17.5562
31.5934	16.4835	6.86813	12.9588	17.2115	11.4788	14.2633	10.9139	11.247		18.1889	10.5596	48.9791	13.0744	25.7536	11.247	14.5951	13.0744	9.7301	8.20514	8.34812		23.7896	17.0701	19.7885	17.6234
26.671	19.5229	5.8278	34.6688	14.858	31.8441	10.2669	11.1054	11.0107		17.8606	10.6711	48.8151	12.9735	25.6411	11.247	14.7653	13.3037	9.58029	8.20514	8.34812		23.8613	16.7983	19.7286	17.2005
31.5934	18.4803	6.86813	13.5287	17.2115	11.9732	10.2669	10.9139	11.247		17.9487	10.818	46.0997	13.3136	25.5022	11.247	14.9336	13.0744	9.45595	8.22115	8.34812		23.9439	16.5141	19.9737	17.2996
26.3865	16.4835	5.8278	13.0314	17.8571	11.4788	10.3181	11.6157	11.0107		18.3616	11.0107	46.3274	13.1846	25.373	11.247	15.0825	12.8615	9.86431	8.26899	7.97762		24.037	16.641	19.9539	17.4133
31.5934	18.4803	6.14304	12.6642	15.6618	31.175	10.4703	11.6157	10.7814		18.49	11.247	49.1372	13.0744	25.2535	10.8786	15.2473	13.1446	9.7301	8.34812	7.82787		24.108	16.3621	19.9539	17.5037
26.2431	16.4835	6.86813	12.4387	17.2115	11.7061	10.719	12.363	11.0107		18.2106	11.467	48.9791	12.9836	25.1439	11.247	15.3846	12.9735	10.0753	8.45766	8.10841		24.1244	16.538	20.1833	17.5562
31.5934	18.4803	5.8278	12.2861	17.8571	31.4108	11.0578	11.7061	10.7814		18.383	11.247	48.8151	13.4218	25.0076	10.8786	15.3846	12.8205	9.86431	8.59645	8.01052		24.1516	16.2896	20.1833	17.6234
27.0573	16.4835	6.86813	35.0207	15.3576	11.9732	14.9489	12.363	10.5596		18.5822	11.3865	46.0997	13.3727	24.8758	10.8786	15.3846	12.6137	9.63503	8.26899	7.62363		24.1897	16.5141	20.1833	17.7053
31.5934	18.4803	5.8278	12.9588	17.8571	30.6292	15.2629	11.3402	10.7814		18.7793	11.094	48.9845	13.3432	24.7539	10.8786	15.3932	12.8513	9.4281	7.84465	7.62363		24.2386	16.2896	20.4165	17.8016
26.4222	16.4835	5.8278	12.2861	14.7944	12.4056	15.6381	10.2669	10.5596		18.49	11.2587	48.8151	13.3136	24.6421	10.8786	15.4188	12.6137	9.24501	7.96112	7.25238		24.2982	16.5141	20.4165	17.9121
31.5934	18.4803	5.8278	35.182	17.9099	30.8863	16.0703	9.29711	10.3838		18.6458	11.467	45.8681	13.6838	24.5405	10.8786	15.4614	12.8513	9.08721	8.10841	7.25238		24.3684	16.2896	20.4165	17.9561
27.0573	16.4835	5.8278	12.9588	18.6833	13.347	16.5549	9.46565	10.6711		18.3616	11.6265	46.0997	13.5777	24.9549	10.818	15.0126	12.6137	9.4281	8.20514	7.62363		24.4493	16.5141	20.6406	17.978
31.5934	18.4803	5.8278	12.2861	15.3576	30.196	16.9948	8.77208	10.5721		18.49	11.6941	48.8581	13.4902	24.8758	10.6711	15.0912	12.8513	9.24501	8.20514	7.69232		24.5405	16.2896	20.6725	18.0145
26.4222	16.4835	5.8278	11.7363	18.4291	13.8128	17.4538	8.27747	10.5222		18.2106	11.806	48.6775	13.4218	24.7539	10.9748	14.685	13.0744	9.58029	8.20514	7.82787		24.6208	16.5141	20.7677	18.0656
31.5934	18.4803	6.14304	36.2648	14.7944	13.0677	17.9304	8.77208	10.818		18.3616	11.9609	45.8681	13.3136	24.6421	10.9027	14.8009	12.8615	9.45595	8.20514	7.97762		24.6368	16.7434	20.9505	18.131
25.9175	16.4835	5.8278	12.6642	18.6833	30.4047	18.3661	8.27747	10.6711		18.0656	11.7054	48.7585	13.1846	24.5137	10.8786	14.9336	13.1446	9.35811	8.20514	7.97762		24.6634	16.5141	21.0819	18.2106
31.5934	18.4803	6.86813	12.4387	15.3576	13.1481	18.8476	8.83196	10.3838		18.2106	11.9279	48.5666	13.0744	24.3792	10.8786	15.0825	12.943	9.24501	8.22115	7.97762		24.7007	16.767	21.416	18.3042
25.5509	16.4835	5.8278	36.5756	18.4291	29.6322	19.3716	8.71179	10.5721		17.9414	12.103	45.644	12.9735	24.2549	10.8786	14.7653	13.1046	9.58029	8.26899	7.97762		24.2386	16.5698	21.4222	18.4116
31.5934	18.4803	6.14304	13.5287	19.083	13.3865	19.9348	9.18303	10.3203		18.0656	12.2327	48.6775	12.8205	24.1407	10.8786	14.9512	12.8513	9.4281	8.34812	7.97762		24.2982	16.8686	21.7692	18.49
25.2164	16.4835	5.8278	12.9588	14.858	27.9291	20.5339	8.77208	10.1144		17.7794	11.9609	48.4826	13.1846	24.4922	10.8786	15.1521	13.0744	9.24501	8.45766	7.97762		24.3684	16.7041	21.4712	18.5255
31.5934	19.426	6.86813	36.9094	19.083	28.912	21.1658	9.18303	10.3838		17.9414	12.103	45.4303	13.0744	24.3252	10.8786	15.3675	13.3333	9.08721	8.59645	7.97762		24.4493	16.9309	21.5446	18.5752
25.9175	16.4835	5.8278	13.5287	15.6618	13.7745	14.8072	9.68581	10.2564		18.0656	12.2327	45.6756	12.9735	24.168	10.8786	15.5715	13.1446	9.4281	8.71796	7.97762		24.5405	16.641	21.3422	18.6388
31.5934	19.426	5.66361	13.0314	19.6673	27.2799	11.0578	9.18303	10.1014		17.7794	11.9609	48.5666	12.8205	24.0097	11.247	15.1868	13.4609	9.24501	8.71796	7.82787		24.6154	16.7983	21.642	18.7162
25.5509	16.4835	6.14304	36.9605	15.3576	14.2633	14.5921	9.68581	10.3203		17.9414	12.1572	48.3794	12.6865	24.3252	11.247	15.2989	13.6549	9.08721	8.71796	7.69232		24.6154	16.538	21.4773	18.8073
30.2198	19.426	5.8278	14.0083	19.6673	26.6545	10.4703	9.18303	10.1014		18.0656	11.9279	45.4794	12.572	24.168	11.247	15.4188	13.3727	9.4281	8.71796	7.62363		24.6154	16.7434	21.6359	18.9119
26.3865	16.4835	4.95268	13.5287	20.2814	14.7	10.719	9.68581	9.86431		17.7794	12.1572	48.3957	12.4775	24.0206	11.247	15.4614	13.5486	9.24501	8.20514	7.62363		24.6154	16.5141	21.569	19.0297
30.251	19.083	5.8278	37.1133	16.0191	26.9495	11.0578	9.18303	10.1144		17.8606	11.9279	48.2624	12.4035	23.8834	11.247	15.0126	13.7604	9.08721	8.20514	7.62363		24.6154	16.7434	21.8175	19.1606
25.8081	16.0779	5.66361	14.3411	18.4291	15.159	11.4788	9.68581	9.95718		17.9487	12.1572	45.294	12.8615	23.7564	11.247	15.0912	13.9502	8.95603	8.20514	7.62363		24.6154	16.5141	21.7874	19.3042
30.3444	19.8107	5.8278	14.0083	19.083	26.3162	14.9489	10.1118	9.85097		17.6458	12.3929	45.5574	12.8205	23.6399	11.247	14.685	14.0816	8.85266	8.20514	7.62363		24.6154	16.7434	21.9497	19.4128
25.2164	15.6618	4.95268	13.5287	19.6673	15.6381	11.2936	9.68581	10.0753		17.7794	12.6137	48.1861	12.6865	23.5284	11.247	14.8009	14.2487	9.24501	8.20514	7.62363		24.6154	16.9774	21.7632	19.5276
30.4995	19.5229	5.8278	13.0314	20.0003	25.6674	11.3402	10.1118	9.7301		17.4661	12.3929	48.0412	12.572	23.3545	11.6038	14.4412	14.3681	9.08721	8.20514	7.97762		24.6154	16.767	22.0573	19.6552
25.8081	15.3576	5.66361	37.3667	20.4204	16.5867	14.3002	9.68581	9.90422		17.5412	12.5196	45.3897	12.4775	23.1906	11.6038	14.5048	14.5048	8.95603	8.20514	7.97762		24.6154	17.047	21.8657	19.7952
30.7152	20.2814	6.14304	14.0083	15.6618	25.0016	11.7061	10.1118	9.63503		17.2311	12.6657	48.0029	12.4035	23.037	11.6038	14.5861	14.5048	8.85266	8.22115	7.97762		24.1026	16.8686	21.9497	19.9144
25.2164	15.1722	6.86813	13.8048	18.4291	17.2105	13.7745	9.68581	9.86431		17.3528	12.7382	47.8465	12.8615	22.8709	11.6038	14.1839	14.8718	9.17362	8.26899	8.34812		24.1026	17.1929	22.0573	20.0066
30.9904	19.8107	6.86813	13.5287	19.083	25.3575	11.9732	9.18303	9.67589		17.0701	12.8205	45.2272	12.8205	22.7036	11.6038	14.3039	14.9071	8.95603	8.34812	8.34812		24.1026	17.047	22.188	20.0263
24.7634	15.1099	7.3972	38.4861	15.5408	17.9304	13.347	9.68581	9.95718		17.1393	12.943	45.4794	12.6865	22.5466	11.9719	13.9502	14.9775	8.71796	8.45766	8.34812		24.1026	17.4133	22.2649	20.0591
31.3235	19.5229	7.3972	14.3411	18.4291	24.6834	12.363	9.18303	9.7301		17.2311	13.1046	47.7667	12.572	22.3886	11.9719	14.1096	15.0825	8.4887	8.59645	8.34812		24.108	17.2005	22.3592	20.1049
25.5509	15.1099	8.00955	14.0083	19.083	18.3661	13.7745	8.46634	9.90422		17.3528	13.3037	47.6372	12.4775	22.2176	11.9719	14.2855	15.2214	8.76309	8.20514	8.41089		24.1244	17.4359	22.4765	20.1637
31.7126	20.4204	8.00955	38.852	15.3576	24.0343	11.4788	8.77208	9.63503		17.0701	13.5389	45.294	12.8205	22.0274	11.9719	14.0067	15.23	8.59645	8.20514	8.53504		24.1516	17.2005	22.6165	20.2353
24.8774	16.0779	8.68758	15.1722	17.591	18.8476	11.9732	8.27747	9.86431		17.1393	13.3037	47.5128	12.6865	21.8175	11.6038	14.221	15.2473	8.45766	8.20514	8.70286		24.1897	17.4359	22.7729	20.3196
32.0676	20.4204	8.68758	38.852	18.4803	23.4122	12.5324	8.46634	9.63503		17.2311	13.5389	47.3937	12.572	21.6177	11.9719	14.4503	15.6305	8.76309	8.22115	8.70286		24.2386	17.2005	22.8996	20.4165
23.7125	15.6618	9.61538	16.0779	16.0191	19.7489	13.347	7.81907	9.86431		16.9309	13.7604	45.1195	12.4775	21.9077	11.6038	14.221	15.5968	8.59645	8.26899	9.07273		24.2982	16.9774	22.9856	20.5128
32.3313	20.4204	9.71301	15.6618	17.2115	22.7268	11.1054	8.27747	9.58029		17.047	13.5389	45.3897	12.8205	21.733	11.6038	14.4503	15.5968	8.45766	8.34812	9.07273		23.8613	17.2005	22.7729	20.5128
22.6544	15.3576	10.989	38.852	17.9099	20.2235	11.7061	7.81907	9.7301		16.6962	13.7604	47.2714	12.6865	21.5629	11.247	14.685	15.5968	8.34812	8.45766	9.07273		23.9439	16.9774	23.0769	20.5193
32.6507	20.4204	10.7284	16.7109	15.3576	23.0721	13.7745	8.27747	9.90422		16.7434	14.0067	47.1405	12.572	21.3299	11.6038	14.9071	15.9552	8.76309	8.59645	9.4281		23.8613	16.7434	22.8479	20.5385
21.7189	15.1722	11.6556	16.5407	16.0191	20.6618	10.9139	7.81907	9.63503		16.4183	14.2855	45.2272	12.9836	21.1006	11.247	14.685	15.9717	8.59645	8.28488	9.4281		23.7896	16.9774	22.8479	20.5705
33.0242	20.2814	11.0745	16.4835	16.7672	22.5172	11.4788	8.27747	9.86431		16.5141	14.5951	47.2046	12.9125	20.875	11.247	14.9071	16.021	8.45766	8.4887	9.41414		23.7287	16.7434	22.8479	20.6152
20.9225	15.1099	11.7363	37.9926	17.591	21.066	13.3865	7.81907	9.63503		16.641	14.9071	47.0567	12.8615	20.6406	11.247	15.1434	16.1029	8.76309	8.20514	9.17362		23.6788	16.9309	22.8479	20.6725
33.4218	19.8107	12.9588	38.9006	16.0191	22.0441	10.9139	8.21355	9.86431		17.047	15.1434	46.914	13.3432	20.4165	11.2937	14.9071	16.2168	8.59645	8.20514	8.95603		23.6399	17.0701	21.231	20.7423
21.5007	15.1099	12.9588	17.3752	14.858	21.1658	13.9645	8.27747	10.1144		17.047	15.5968	45.0349	13.3333	20.2028	11.3865	15.1434	16.3621	8.45766	8.20514	8.71796		23.6121	16.7434	21.5446	20.8246
33.6749	19.5229	13.5287	16.9908	15.6618	21.585	10.9139	7.47445	9.95718		16.6805	15.7979	45.294	13.3333	20	11.5242	14.9071	16.538	8.85266	8.20514	8.4887		23.5953	16.8218	20.7677	20.9191
20.9225	15.1099	11.8164	16.7109	16.5407	21.3641	13.7745	6.88727	10.2564		16.6805	15.5038	47.0288	13.8462	20.2872	11.6941	15.0825	16.9851	8.76309	8.20514	8.26899		23.5898	16.5141	21.0507	21.0257
33.9816	19.426	12.6642	38.1908	15.6618	21.1409	10.9139	7.18686	10.4595		16.3219	15.6557	46.8691	13.8462	20.1115	11.5242	14.7653	17.2005	9.08721	8.20514	8.02692		23.0769	16.641	21.3422	21.0819
20.2814	15.1099	13.5287	17.9099	15.3576	21.6581	14.2633	7.25982	10.0753		15.9552	15.3932	45.1195	13.8462	19.9474	11.806	14.9336	17.4359	8.95603	8.22115	7.81106		23.0769	16.3621	20.6279	21.1255
34.3407	19.426	12.2861	17.8571	16.5407	20.6618	10.9139	7.47445	10.2179		15.9552	15.5968	45.3897	13.8462	19.7952	11.6265	14.5951	17.6607	9.24501	8.26899	7.57171		23.0769	16.538	20.9254	21.1814
19.8107	15.1099	12.2861	17.8571	15.6618	22.0441	13.7745	7.81907	9.90422		15.5968	15.5968	46.8691	13.8462	19.6552	11.3865	14.2855	17.89	9.08721	8.34812	7.81106		23.0769	16.2896	20.7677	21.2496
34.7503	19.426	12.9588	38.4861	16.5407	20.2235	10.9139	7.4036	10.0753		15.5968	15.2473	46.709	14.359	19.5276	11.6941	14.4775	18.0656	8.95603	13.0744	7.57171		23.0769	16.5141	20.6279	21.3299
18.4291	15.1099	12.9588	18.6833	15.6618	22.9576	14.2633	7.81907	10.2179		15.5968	15.2989	45.0933	14.3039	19.9144	11.5242	14.221	18.2106	8.85266	13.1846	7.34248		22.5641	16.2896	20.9254	21.4222
19.5229	19.426	12.9588	18.3265	16.5407	19.7489	11.1054	7.25982	9.90422		15.23	14.9775	46.709	14.1839	19.7952	11.6941	14.4503	18.383	9.24501	13.3136	7.12434		22.5641	16.0538	20.7487	21.5263
35.0207	18.4803	13.5287	18.0672	14.6018	23.4347	13.7745	6.49338	10.1014		15.23	15.0825	46.5426	14.0816	19.6552	11.5242	14.221	18.5822	9.08721	13.4218	6.97512		22.5641	16.2896	20.8246	21.642
16.7672	15.1099	12.6642	38.852	15.5408	19.2898	10.9139	6.88727	10.3203		14.8718	14.792	44.7596	13.9973	20.0263	11.806	14.4503	18.8073	9.41414	13.4902	6.8993		22.0513	16.0538	20.9254	22.2649
17.9099	18.4803	13.5287	19.2798	16.5407	23.8803	11.4788	6.24514	10.1144		14.8718	14.5048	46.5765	13.9314	19.9144	11.6941	14.221	19.2701	9.17362	13.5777	6.88022		22.0513	16.2977	20.6725	22.4004
35.3158	15.1099	12.2861	19.2308	13.5982	23.4572	14.2633	6.49338	10.3838		14.8718	14.5048	46.3983	13.8841	19.8151	11.806	14.4503	19.4939	9.4281	13.6838	6.68637		22.0513	16.0947	21.0319	22.5291
16.5407	18.4803	12.9588	19.2308	14.6018	18.8476	11.6157	6.88727	10.6711		14.8718	14.5229	44.4353	14.3681	20.2028	11.9609	14.221	19.7286	9.24501	13.8081	6.25978		22.0513	15.9057	20.6725	22.6398
35.6614	17.4834	12.6642	19.2308	16.5407	24.0343	13.7745	6.49338	10.9748		14.5048	14.5771	46.4719	14.359	20	12.0158	14.4503	19.9539	9.08721	13.9502	6.17518		22.0513	16.2168	20.6279	22.7614
16.0191	15.1099	11.8164	38.9006	15.5408	19.2898	11.6157	6.88727	10.9027		14.5048	14.667	46.2819	14.359	19.8084	12.103	14.221	20.1833	9.4281	14.1096	6.17518		22.0513	16.062	20.5128	22.8939
36.0561	17.2115	12.6642	20.6044	12.6642	25.0016	13.3865	7.4036	11.247		14.1468	14.792	44.1205	14.359	20.1115	12.2327	14.4503	20.4165	9.24501	14.2855	5.98047		22.0513	16.4183	20.4229	23.5284
14.6018	15.1099	11.6556	20.6044	13.5982	18.8476	11.6157	6.88727	11.467		13.7795	14.5138	46.3954	14.359	19.9474	12.0158	14.221	20.2028	9.58029	14.359	5.84706		22.0513	16.2977	19.9144	23.5898
15.6618	16.5976	12.2861	39.0458	15.3576	25.6674	13.9645	7.4036	11.7054		13.7795	14.6939	46.1938	14.359	19.7952	12.3504	14.4503	20.4743	9.4281	14.3681	5.45136		22.0513	16.6962	20.339	23.5953
36.3687	15.1099	10.7284	21.978	12.9588	18.3661	12.363	7.81907	11.467		14.1468	14.4503	43.8154	14.8718	20.1115	12.103	14.221	20.7677	9.7301	14.3956	5.45136		21.5385	16.5141	19.7952	23.6121
14.6018	16.0191	11.6556	21.978	14.858	26.1354	13.7745	7.4036	11.7054		14.1468	14.685	46.2819	14.8718	19.9474	11.9609	14.4503	21.0819	9.58029	14.4412	5.45136		21.5385	16.2977	19.7019	24.1516
36.6529	14.858	10.4612	21.978	12.6642	17.9304	11.9732	7.81907	11.9279		13.7604	14.4503	46.0969	14.8718	20.2872	12.2327	14.685	21.416	9.90422	14.5048	5.45136		21.5385	16.0947	19.6284	24.1897
14.6018	14.7944	11.0745	21.978	15.6618	26.1354	14.2633	8.27747	11.7054		13.5486	14.5771	43.5204	14.8009	20.1507	11.6038	14.4503	21.2496	9.7301	14.5861	5.12821		21.0257	16.3862	19.078	24.2386
36.986	14.6018	9.71301	21.978	12.6642	18.3661	11.7061	8.01874	11.9279		13.1046	14.2579	45.9969	15.1868	20.0263	11.9719	14.685	21.569	10.0753	14.685	5.07667		21.0257	16.2168	19.4939	24.2982
15.3576	14.3411	10.7284	39.2867	15.5408	26.1354	13.7745	8.71179	12.1572		12.6657	14.3681	43.2354	15.0912	19.9144	11.6265	14.4503	21.9077	9.90422	14.8009	5.07667		21.0257	16.062	18.5822	24.3684
37.3161	14.6018	9.21457	23.3516	12.6642	17.9304	11.6157	8.27747	11.9279		12.5196	14.5138	43.4326	15.0126	19.7952	12.0158	14.685	22.2649	10.2179	14.9071	5.07667		21.0257	15.9057	18.9813	24.4493
14.7944	13.5982	9.90536	23.3516	15.5408	26.1354	14.2633	8.83196	12.1572		12.4035	14.1839	45.9254	14.9512	19.6552	12.103	14.4503	22.6398	10.0753	14.9512	4.72798		20.4165	16.2168	18.0656	25.0444
37.4927	14.0083	9.71301	23.3516	11.6556	18.3661	11.4788	9.46565	12.3291		12.2327	14.2579	45.7217	14.9071	20.0263	12.2327	14.685	23.0313	10.3838	15.0126	4.83794		20.3196	16.062	18.49	25.1282
15.3576	13.5982	8.7955	38.1661	12.6642	25.9126	13.7745	9.18303	12.0048		12.103	13.9502	43.1654	15.2989	19.9144	11.9719	14.4503	22.8939	10.2179	7.96112	5.0507		20.2353	15.9222	17.5412	25.1282
37.7185	12.6642	9.71301	39.3587	15.5408	25.0648	11.0578	9.46565	12.1896		11.9609	14.0816	43.3751	15.1868	19.7952	12.3291	14.6939	23.2586	10.5721	8.10841	5.07667		20.1637	16.2977	17.9487	25.1282
14.7944	13.8048	9.21457	24.7253	11.6556	17.9304	14.2633	8.77208	11.8394		12.2327	13.7795	45.8824	15.0912	19.6552	12.0158	14.5138	23.6399	10.4595	8.22115	4.72798		20.1049	16.1925	17.4661	25.1282
37.9926	12.6642	8.7955	24.7253	15.6618	24.8536	11.4788	9.18303	11.9719		12.103	13.7795	45.667	15.0126	19.5276	11.806	14.792	23.534	10.3712	8.26899	4.83794		20.0591	16.5539	16.9309	25.1282
15.3576	11.6556	9.71301	24.7253	11.8164	17.4538	13.9645	9.68581	11.5698		12.0158	13.4218	43.1258	14.9336	19.4128	12.103	14.667	23.9439	10.708	11.8948	4.58681		20.0263	16.4183	17.3528	25.1282
38.3141	13.7363	9.21457	37.7185	16.0191	25.5026	11.1054	9.18303	11.6941		11.9609	13.4218	45.8681	14.8009	19.8151	11.9609	14.9071	24.3684	10.5721	11.9719	4.83794		19.4939	16.2977	16.8218	25.6411
14.858	11.6556	9.21457	26.0989	12.2861	16.9327	13.7745	9.68581	11.8394		11.5242	13.0543	45.6411	14.685	19.7286	12.103	14.685	24.2549	10.4595	12.0704	5.0507		19.4872	16.0947	16.3541	25.6411
38.6817	13.7363	9.90536	26.0989	16.5407	25.4198	10.9139	9.18303	12.0048		11.3865	13.0543	42.8873	14.5861	19.6552	11.9609	14.9071	24.6421	10.8786	12.1896	5.27982		19.4872	15.9057	16.7434	25.6411
39.07	12.6642	8.7955	36.2648	12.6642	17.2105	14.2633	9.68581	11.7166		11.2937	12.6969	45.8681	14.4412	20.0263	12.2327	14.685	24.5405	10.818	12.3077	5.0507		19.4872	15.7312	15.7312	25.6411
39.3347	15.1099	9.71301	37.3667	16.5407	25.4198	10.5705	9.18303	11.9279		11.6265	12.6969	45.6411	14.8009	19.9144	11.9279	14.9071	24.9549	11.2002	12.3077	5.12821		19.4872	15.5715	16.2168	25.6411
39.6452	12.9588	8.00955	27.4725	12.6642	16.5867	13.7745	9.68581	12.1572		11.6038	12.3291	42.6598	14.685	20.3196	12.1572	14.6939	24.8758	11.0465	12.3077	5.27982		19.4872	15.9057	15.4273	26.1539
12.9588	12.2861	8.7955	27.4725	16.0191	25.3575	11.1054	9.18303	12.3291		11.9719	12.3291	45.6411	14.5861	20.2353	11.6941	14.9512	25.3159	10.8665	12.3077	5.52325		18.9744	15.7312	15.1521	26.1539
40.0006	15.1099	7.7704	35.0207	12.2861	16.0703	14.2633	9.68581	12.0048		11.9719	12.3291	42.428	14.4412	20.1637	12.0158	14.792	25.2587	11.2002	12.3184	5.84706		18.9744	15.5715	14.9071	26.6667
12.2861	12.9588	8.68758	36.0561	15.6618	25.0648	10.9139	10.2669	12.1896		11.9719	12.3504	45.6411	14.3039	20.1049	11.806	15.0825	25.723	11.0107	12.3504	5.73351		18.9744	15.9222	14.221	26.6667
40.3996	15.1099	6.86813	28.8462	11.8164	15.6381	13.9645	10.1118	12.3291		12.3291	12.4141	45.41	14.1839	20.5705	11.9609	14.9512	25.6872	11.247	12.4035	5.98047		18.9744	15.7979	14.685	26.6667
10.7284	13.5287	7.7704	28.8462	15.5408	24.8536	10.9139	9.68581	12.488		12.3291	12.5196	42.2012	14.0816	20.5385	12.0158	15.2214	26.1488	11.0465	12.4775	6.19644		18.9744	16.1925	13.9973	26.6667
11.8164	12.6642	7.3972	28.8462	11.6556	24.0562	13.8128	10.1118	12.1896		12.2327	12.6657	45.41	14.4412	20.5193	12.103	15.0825	26.0531	10.8665	14.5861	6.42563		18.9744	16.1029	13.7604	26.6667
40.6788	15.1099	8.00955	33.5345	11.0745	16.0703	10.5705	9.68581	12.3929		12.103	12.8205	41.9699	14.3039	20.4165	11.9609	14.9512	26.4737	11.2002	14.685	6.66667		18.4616	16.5141	13.5486	26.6667
10.7284	12.6642	7.7704	34.6688	11.7363	23.9464	13.7745	10.1118	12.1572		12.0158	12.7382	45.1807	14.1839	20.8246	12.2327	15.2214	26.3991	11.0107	14.8009	6.97512		18.4616	16.2896	13.3727	26.6667
40.9792	15.1099	8.68758	30.2198	12.2861	15.6381	10.2669	10.5705	12.3929		11.9719	12.6969	41.7501	14.0816	20.7423	11.806	15.0825	26.3342	10.7814	14.9336	6.84189		18.4116	16.5141	12.8205	26.6667
10.7284	12.6642	7.3972	30.2198	11.3272	23.6363	14.2633	11.0578	12.1572		11.9719	13.0543	45.1807	14.4412	20.6725	12.103	14.9775	26.7897	11.0465	15.0825	7.12434		18.3042	16.2896	13.2344	26.6667
41.2088	15.1099	8.00955	33.252	11.7363	16.0703	10.1638	11.4788	12.3291		11.9719	12.6969	44.9531	14.3039	21.1255	11.9609	15.2989	26.7455	10.8665	15.1868	7.34248		18.2106	16.5141	12.6657	26.6667
11.6556	13.7363	7.3972	31.5934	12.2861	23.4122	13.7745	11.7061	11.9719		12.3291	13.0543	41.5417	14.1839	21.0819	12.103	15.2473	26.711	11.2002	15.2989	7.57171		18.131	16.2168	12.5196	26.6667
41.2317	15.1099	8.00955	31.5934	11.3272	15.6381	10.1638	11.0578	12.0704		12.3291	12.6969	44.9531	14.0816	21.0507	12.2327	15.5968	27.1553	11.0107	15.4273	7.81106		17.5562	16.3621	12.3929	26.6667
11.6556	14.1423	6.86813	32.0676	11.7363	23.2768	13.347	11.4788	11.6941		12.3291	12.6969	41.345	14.5048	21.5446	12.4035	15.5968	27.0632	10.7814	15.5715	8.10841		17.5037	16.0947	11.7054	26.6667
41.3003	15.1099	7.7704	33.0813	12.2861	15.159	10.9139	10.719	11.7949		12.3291	12.3291	41.6018	14.4412	21.5385	12.5196	15.9552	26.9512	11.0107	7.84465	8.26899		17.4661	16.2896	12.1572	26.6667
11.6556	15.3576	6.86813	32.967	12.6642	23.2314	13.7745	10.1118	11.2937		12.3291	12.3291	44.7361	14.3956	22.0513	12.6657	15.9552	26.77	10.7814	7.96112	8.4887		17.4435	16.0538	11.467	26.6667
41.4143	14.7944	7.3972	32.967	13.0314	15.6718	10.9139	10.5705	11.3286		12.3291	12.3291	41.4244	14.8806	22.0513	12.5196	16.3219	27.0826	10.5721	8.10841	8.76309		17.4359	16.2896	11.247	26.6667
11.6556	16.0779	6.86813	32.967	13.5287	23.2314	13.347	10.1118	11.3865		12.6969	12.3291	44.5299	14.8009	22.0513	12.8205	16.3219	26.9219	10.3838	8.26899	9.08721		17.4359	16.5141	11.0107	26.6667
41.5735	14.3411	7.3972	32.0382	14.1423	15.4004	11.6157	9.68581	10.9629		12.6969	12.3504	41.259	14.685	22.5641	12.6657	16.6805	26.77	10.708	8.34812	8.82291		16.9153	16.2896	10.818	26.6667
12.2861	17.3752	6.86813	33.9816	14.7944	23.2314	12.8644	10.2669	11.0703		12.7382	12.4141	41.5353	14.5861	22.5641	12.6969	16.6805	27.0826	10.5596	8.45766	8.9707		16.7983	16.5141	10.2564	26.6667
41.7772	14.0083	7.3972	33.6749	13.8048	15.159	11.6157	10.1638	11.2002		12.8205	12.103	44.5918	15.0126	22.5291	12.3291	17.047	26.9219	10.3203	8.59645	9.17362		16.6962	16.7434	10.6711	26.6667
11.7363	17.2115	6.86813	33.4218	14.0083	23.2314	12.5324	10.1638	10.8665		12.943	12.2327	44.3346	14.9336	22.9341	12.6969	17.047	26.77	10.1014	8.76309	9.41414		16.6094	16.9774	10.1792	27.1795
40.6788	13.8048	7.3972	33.0242	13.0314	14.8072	11.4788	10.9139	11.0465		13.3727	12.4035	41.3895	14.8009	22.8479	12.3291	17.4057	27.0826	10.3838	8.95603	9.63503		16.538	17.2005	10.1014	27.1795
12.2861	17.8571	6.86813	31.6233	13.5287	23.0721	12.363	10.9139	10.7814		13.4218	12.5196	41.6776	14.685	22.7614	12.3291	17.4057	26.9219	10.2179	9.08721	9.79743		16.4822	17.4359	9.86431	27.1795
40.9792	15.1099	7.3972	33.9816	13.8048	15.4004	11.9732	10.9139	11.0107		13.7795	12.6657	44.4146	15.0825	22.6398	12.0158	17.772	26.77	10.5596	9.24501	9.79743		16.4183	17.6458	9.67589	27.1795
11.8164	17.2115	7.3972	33.6749	14.0083	22.7963	13.0677	11.4788	10.708		13.7795	12.4035	41.5512	14.9336	23.0313	12.3504	18.131	26.5976	10.3203	9.4281	9.45595		16.2977	17.3528	9.53902	27.1795
41.3231	15.1099	8.00955	30.1573	13.0314	21.9722	11.7061	11.0578	10.8665		13.7795	12.6137	44.2485	14.8009	22.9341	12.103	18.131	26.3991	10.5596	9.58029	9.53902		16.1925	17.5037	9.41414	27.1795
11.6556	16.5976	8.68758	31.3235	13.5287	15.2629	12.8644	11.4788	10.4595		14.1468	12.8615	44.034	14.685	22.8479	11.9609	18.49	26.6667	10.3203	9.7301	9.67589		16.062	17.683	9.17362	27.1795
41.7094	15.1099	8.7955	34.7774	15.5408	21.8278	11.6157	11.1054	10.0753		14.1468	13.1446	44.034	14.5861	22.7729	12.2327	18.3616	26.4737	10.1014	9.90422	9.86431		15.9222	17.4359	8.4887	27.6923
11.6556	17.2115	8.68758	34.587	12.6642	15.9716	13.3865	11.7061	10.2179		14.1468	12.9735	43.8064	15.0126	23.219	11.9719	18.667	26.2893	10.3838	10.0753	10.1014		15.2989	17.6458	8.95603	27.6923
42.137	15.1099	9.21457	34.4504	15.5408	21.7795	11.4788	11.4788	9.86431		14.1468	13.3136	43.8064	14.9512	23.1679	11.6038	18.5822	26.1136	10.2179	10.2179	10.1533		15.1868	17.7794	8.26899	27.6923
11.6556	16.7109	9.21457	29.7161	13.0314	15.6718	13.1481	11.9732	9.95718		14.1468	13.3037	43.8064	14.9071	23.1282	11.9719	18.5255	26.4339	10.0753	10.3838	10.1533		15.0825	17.4661	7.69232	27.6923
42.5824	14.7944	9.21457	35.7143	15.5408	21.7795	11.1054	11.7061	9.58029		14.1468	13.1046	43.5747	14.8009	23.0997	11.247	18.8701	26.2693	9.86431	10.5721	9.79743		14.9336	17.5412	8.10841	27.6923
11.6556	16.9908	9.90536	35.2088	14.6018	15.4004	13.8128	12.363	9.7301		14.1468	12.943	43.8064	14.685	23.534	11.6038	18.8562	25.952	10.1014	10.7814	9.85097		14.8009	17.6458	7.62363	27.6923
42.6046	14.3411	9.90536	29.3969	12.2861	21.7795	11.7061	12.363	9.4281		14.1468	12.5196	43.5747	14.5861	23.4388	11.247	18.8562	25.5486	9.90422	11.0107	9.95718		14.685	17.7794	7.57171	27.6923
11.6556	16.0779	10.4612	36.0561	14.858	16.0375	13.8128	12.363	10.1014		14.1468	12.4141	43.8064	15.0126	23.3545	11.6038	18.8562	25.1492	10.2179	11.247	9.67589		14.5861	17.5037	7.82787	27.6923
41.3003	14.0083	10.4612	35.6614	11.7363	21.7795	11.6157	11.9732	9.63503		14.5048	12.3504	43.5747	14.9512	23.7896	11.6038	19.2222	24.7539	10.0753	11.467	9.79743		14.4412	17.5412	7.69232	27.6923
11.6556	15.3576	11.0745	35.2088	15.3576	15.6718	14.5196	11.7061	10.3203		14.5048	12.3291	43.8064	14.9071	23.7287	11.5242	19.2222	24.363	10.3203	11.3865	9.79743		14.3039	17.4661	7.62363	27.6923
41.4143	13.8048	11.0745	28.8788	14.7944	21.7795	12.363	12.363	9.86431		14.5048	12.3291	43.5747	14.8806	23.6788	11.3865	19.2222	23.9768	10.1014	11.3286	9.79743		13.6838	17.0778	7.62363	27.6923
10.7284	16.0191	11.7363	36.0561	12.2861	21.066	14.3002	11.9732	9.95718		14.8718	12.3291	43.8064	14.8718	24.1516	11.247	19.2222	23.5953	10.3203	11.2937	9.79743		13.5777	17.047	7.97762	27.6923
11.6556	14.7944	12.2861	35.4491	15.3576	16.2335	12.363	12.4056	10.0753		14.8718	12.3504	43.5747	14.8009	24.1244	10.5596	19.5814	23.573	10.1014	11.2821	9.79743		13.4609	16.6805	7.97762	27.6923
41.5735	16.7672	12.2861	34.6688	11.8164	21.066	14.7	11.9732	9.58029		14.8718	12.0158	43.8064	15.1868	24.108	11.0107	19.5814	23.1906	9.85097	11.2821	9.79743		13.3136	16.6805	7.57171	27.6923
10.7284	14.3411	12.9588	28.2847	16.0191	20.3275	13.0677	12.5324	9.7301		14.5048	11.9279	43.5747	15.0912	24.5405	10.3838	19.9474	22.7729	9.95718	11.2821	9.79743		13.1846	16.3219	7.97762	27.6923
41.7772	16.0779	12.2861	35.1015	12.6642	16.0375	14.2633	12.363	9.86431		14.8718	11.467	43.8064	14.9071	24.4493	10.6711	19.9474	22.3592	9.67589	11.2821	10.1533		13.0744	16.3219	7.34248	27.6923
10.7284	14.0083	12.9588	34.423	16.5407	20.3275	13.0677	11.9732	9.45595		14.8718	11.2587	43.5747	14.685	24.3684	10.5596	20.3067	21.9497	9.41414	11.2821	10.1533		12.9735	16.3219	7.12434	27.6923
42.0249	15.3576	12.2861	26.4222	12.6642	16.5549	14.8072	11.7061	9.58029		15.23	11.094	43.5747	14.9512	24.807	10.818	20.3067	21.5446	9.63503	11.2821	10.1533		12.8205	16.3219	6.56731	27.6923
10.7284	13.8048	12.9588	27.6437	16.7672	21.066	13.8128	12.363	9.7301		15.2214	10.6711	43.5204	14.7653	24.7486	10.6711	20.3067	21.1442	9.41414	11.2821	10.1533		12.6657	16.3219	6.97512	27.6923
42.3157	14.858	12.2861	35.0207	13.5982	20.3793	15.4004	12.363	9.90422		15.0825	10.5596	43.3357	14.5951	24.7007	10.5721	20.3067	20.7487	9.53902	11.2821	10.1533		12.488	16.3541	6.52715	27.6923
9.71301	13.7363	12.9588	34.423	17.2115	19.7221	13.8128	11.9732	10.0753		15.3675	10.3203	43.4326	14.4412	25.1439	10.5222	20.3196	20.3584	9.24501	11.2821	10.1533		12.3291	16.4183	6.52715	27.6923
10.7284	16.4835	11.8164	25.9175	13.5982	16.2335	15.2629	8.77208	9.7301		15.1434	10.1144	43.2354	14.2855	25.0076	10.3838	20.3584	19.9737	8.9707	11.2821	10.1533		12.1896	16.5141	6.52715	27.6923
42.6488	15.3576	12.6642	35.0207	18.4291	19.9348	13.7745	11.7061	9.90422		15.3932	9.95718	43.1563	14.5951	25.373	10.2564	20.4229	19.5949	9.17362	11.2821	10.5222		12.0704	16.641	6.52715	27.6923
9.71301	13.7363	12.2861	34.423	14.6018	19.3716	15.9716	9.18303	10.1014		15.2214	9.85097	43.0434	14.4412	25.2535	10.1792	20.7487	19.2222	8.95603	11.2821	10.5222		11.9719	16.6805	6.8993	27.6923
41.5735	16.4835	12.2861	25.5509	19.083	16.839	13.347	12.363	10.3076		15.5038	9.79743	42.8566	14.2855	25.1439	10.1144	20.6979	18.8562	9.17362	11.2821	10.5222		11.8394	16.6805	6.8993	27.6923
8.7955	15.6618	12.9588	35.0207	14.6018	19.615	16.4271	9.46565	10.3712		15.7979	9.58029	42.9608	14.1096	25.0444	9.95718	20.6725	18.4971	8.95603	11.2821	10.5222		12.1896	16.6805	6.8993	27.6591
9.71301	13.7363	12.2861	34.423	19.6673	16.5549	12.8644	11.9732	10.4595		15.6557	9.24501	42.7614	13.9502	25.4609	10.2564	20.6725	18.131	8.71796	11.2821	10.5222		12.0704	16.6805	6.8993	27.5686
41.7772	16.4835	12.9588	26.3865	14.6018	19.7221	15.4346	9.74007	10.0753		15.9222	8.76309	42.6968	13.8081	25.3833	10.1144	20.6725	17.772	8.4887	11.2821	10.5222		11.9719	16.3219	6.97512	27.4874
8.7955	14.7944	12.9588	34.9668	20.2814	16.9948	12.4056	11.4788	10.2179		15.5715	8.4887	42.6629	14.1096	25.3159	10.3838	21.0319	17.4057	8.71796	11.2821	10.5222		11.8948	16.3219	7.12434	27.4155
42.0249	16.4835	13.5287	34.0094	14.6018	19.9348	15.5367	10.1118	10.3838		15.6893	8.26899	42.4435	13.9502	25.2587	9.85097	21.0319	17.047	8.4887	11.2821	10.8786		11.8394	16.3219	7.28856	26.8436
9.21457	15.3576	12.9588	25.8081	20.6044	19.3716	11.9732	11.9732	10.0753		15.2989	8.10841	42.2883	13.7604	25.723	10.2564	21.0319	16.6805	8.26899	11.2821	10.8786		11.6941	16.3219	7.69232	26.7897
40.9792	17.8571	13.7363	34.1202	14.6018	16.5549	14.7	11.3402	10.2179		15.4273	7.69232	41.9198	13.5389	25.6872	9.67589	21.0319	16.3219	8.4887	11.2821	10.8786		12.0704	16.3219	7.82787	26.7455
9.71301	14.858	13.5287	33.252	20.9675	19.615	12.5324	11.7061	9.90422		15.5715	7.62363	41.7028	13.7604	25.6616	9.53902	21.3976	15.9552	8.26899	11.2821	11.247		11.9719	16.6805	7.97762	26.711
41.2088	17.2115	13.5287	32.4187	14.6018	16.9948	14.9489	11.4788	10.1014		15.2473	7.57171	41.5607	13.5389	26.1589	9.85097	21.3976	15.5968	8.4887	11.2821	11.247		11.8948	16.6805	7.97762	26.6864
9.71301	14.6018	14.1423	25.2164	21.5007	19.615	12.363	11.4788	10.3203		15.4273	7.34248	41.3609	13.3037	26.1539	9.79743	21.3976	15.5968	8.26899	11.2821	11.6038		11.8394	16.6962	7.97762	26.6716
41.2088	17.8571	13.5287	32.7661	20.9225	16.5549	14.3002	11.7061	10.5596		15.5715	7.12434	41.192	13.0744	26.1539	9.67589	21.7572	15.23	8.02692	11.2937	11.6038		11.6941	16.7434	7.97762	26.6667
9.71301	14.1423	14.1423	32.0382	14.858	19.7221	11.9732	11.1054	10.3838		15.2473	6.97512	41.0289	13.3037	26.1539	9.95718	21.7572	14.8718	8.26899	11.3286	11.6038		11.5698	16.8218	7.97762	26.6667
41.2088	17.3752	14.1423	31.3536	21.5007	16.9948	14.3737	12.0171	10.6711		15.4273	6.8993	41.0545	13.0744	26.6667	9.85097	21.7572	14.5048	8.02692	15.2473	11.9719		11.467	16.9309	8.01052	26.6667
9.71301	14.7944	14.3411	24.5722	15.3576	19.9348	11.7061	10.9139	10.9629		15.1521	6.52715	40.878	12.8513	26.6667	9.63503	21.7572	14.1468	7.81106	15.4273	11.9719		11.8948	17.0701	8.10841	26.6667
41.2088	16.9908	14.7944	31.9497	22.1491	19.3716	14.3737	12.3203	10.5721		15.3675	6.56731	40.9487	12.6137	26.6667	9.86431	22.1227	13.7795	7.62363	15.6221	12.3291		11.8394	17.1393	8.26899	26.6667
9.71301	14.1423	15.3576	31.0816	16.0191	17.4538	11.4788	10.9139	10.2179		15.1434	6.25978	40.7588	12.8513	26.6519	9.63503	22.1227	13.4218	7.96112	15.3675	12.3504		11.6941	17.2311	8.34812	26.1539
41.2088	16.7109	14.6018	23.9894	22.5291	19.615	13.347	12.363	10.3838		15.3675	6.42563	40.8748	12.6137	27.0632	9.41414	22.1227	13.0543	7.81106	15.5715	12.7382		11.5698	17.6458	8.34812	26.1539
8.7955	13.7363	15.5408	31.0816	16.5976	16.9948	11.0578	10.5705	10.0753		15.5968	6.19644	40.6716	12.3929	26.9804	9.24501	22.1227	13.0744	7.62363	15.2473	12.8205		11.467	17.772	8.34812	26.1539
9.71301	16.5407	14.6018	30.126	22.8617	19.7221	13.347	12.4903	10.2179		15.3675	6.42563	40.8329	12.6137	26.9072	9.13052	22.4824	12.7382	7.96112	15.4273	13.2344		11.3865	17.772	8.34812	26.1488
41.2088	13.5287	13.5982	21.7189	17.2115	19.0976	10.5705	10.1118	10.3838		15.5968	6.66667	40.6166	12.3929	27.3531	9.07273	17.3528	12.4141	7.81106	15.5715	13.3727		11.7166	17.772	8.34812	26.0531
8.7955	16.4835	14.6018	23.0262	23.3516	17.4538	13.347	12.6995	10.1014		15.3675	6.42563	40.8233	12.1896	27.3002	9.07273	17.1929	12.103	8.10841	15.7312	13.7795		11.5242	17.772	8.34812	25.9672
39.8352	12.9588	12.9588	30.251	18.4291	19.3716	11.0578	10.5705	10.3203		15.5968	6.66667	40.5939	12.0048	27.2568	9.4281	17.047	12.2327	7.96112	15.9057	13.7986		11.8394	17.772	8.41089	25.8911
9.21457	17.3752	13.7363	29.3969	23.6328	16.9948	13.347	13.9645	10.5596		15.8311	6.88022	40.7588	12.3291	27.735	9.4281	16.8686	11.9609	8.28488	15.5715	13.8557		11.6941	17.772	8.53504	25.825
39.8352	12.2861	13.5287	20.9225	19.083	19.615	10.5705	10.1118	10.3838		15.5715	6.97512	40.5745	12.1572	27.7113	9.79743	16.7041	11.7054	8.10841	15.7312	14.2579		11.5698	17.772	8.9707	25.7689
9.71301	16.9908	12.9588	29.7161	24.7634	17.4538	12.3203	14.3002	10.6711		15.7312	7.12434	40.6716	11.9279	27.6971	9.79743	16.5539	11.467	8.45766	15.9057	14.3681		11.467	18.131	9.07273	25.723
39.8352	12.9588	13.7363	28.9767	19.1324	19.615	10.2669	9.68581	10.5721		15.9057	7.57171	40.4739	12.1896	28.1632	10.1144	16.4183	11.7054	8.34812	15.9305	14.792		11.8948	18.131	9.07273	25.6872
9.21457	17.8571	12.6642	28.2847	19.6673	16.9948	12.3203	14.3737	10.9027		16.0947	7.81106	40.8329	12.0048	28.0743	9.95718	16.2977	11.467	8.71796	15.9057	15.2214		11.8394	18.131	9.07273	25.6616
9.90536	12.6642	13.5287	27.4725	25.2164	19.615	10.9139	9.18303	10.7814		15.8311	8.02692	40.6166	11.8394	27.9946	10.2564	16.1925	11.247	8.4887	15.8975	15.23		11.6941	18.4971	9.07273	25.6462
39.8588	17.2115	12.6642	21.5007	19.6673	17.4538	11.3402	14.3737	11.0107		16.0538	8.26899	40.4056	11.6941	27.924	10.1792	16.1029	11.5242	8.26899	15.3846	15.5968		11.5698	18.4971	9.4281	25.6411
9.21457	13.5982	12.2861	27.8138	20.0003	19.615	10.5705	9.68581	11.2002		16.2896	8.41089	41.0545	11.467	28.3725	10.5222	16.0292	11.3518	8.02692	15.3846	15.9717		11.467	18.4971	9.4281	25.6411
9.90536	16.5976	12.9588	27.0921	26.3865	16.9948	11.4788	14.3737	11.3518		16.5141	8.10841	40.8233	11.247	28.3215	10.5222	15.9717	11.2002	8.28488	15.3846	16.021		11.8948	18.4971	9.4281	25.6411
38.5595	13.5287	12.6642	26.3865	19.426	19.615	10.2669	9.46565	11.0465		16.1029	8.26899	40.5939	11.0465	28.2471	10.818	15.9305	11.467	8.10841	14.8718	16.4183		11.8394	18.4971	9.4281	25.6411
9.71301	17.3752	12.2861	20.9225	20.2814	17.4538	11.7061	14.3737	11.2002		16.1925	8.4887	40.9487	10.8665	28.1118	10.6711	15.9057	11.247	7.96112	14.8718	16.5141		11.806	18.8701	9.4281	25.6411
38.6817	12.9588	12.9588	26.671	26.671	20.3793	10.9139	9.18303	11.3518		16.2977	8.73303	40.7588	11.2002	27.9852	10.9748	15.8975	11.0107	8.28488	14.359	16.9309		11.6941	18.9119	9.4281	25.6411
9.90536	16.9908	12.9588	25.9175	19.426	17.9304	11.0578	14.4103	11.0465		16.4183	8.41089	40.8748	11.0465	27.8675	10.9027	15.8975	11.247	8.10841	14.359	17.047		11.5698	18.9813	9.4281	25.6411
38.852	13.5287	13.0314	21.5007	27.0921	20.5339	10.9139	9.68581	10.7814		16.4423	8.53504	40.6716	10.8665	28.261	11.247	15.8975	11.0107	8.45766	13.8462	17.4057		11.9719	19.078	9.4281	25.6411
9.71301	16.5976	13.5287	26.4222	18.4291	17.4538	11.3402	14.5196	11.0107		16.4822	8.26899	40.7975	10.708	28.1632	11.094	15.7979	11.247	8.34812	13.8462	17.4057		11.8394	19.2017	9.79743	25.6411
10.4612	12.9588	13.5287	25.8081	19.426	20.3793	11.4788	9.46565	10.818		16.0292	8.4887	40.6716	10.5721	28.0743	10.9748	15.6893	11.0465	8.71796	13.8462	17.772		11.6941	19.5814	9.79743	25.6411
39.07	16.0779	14.0083	20.9225	27.1964	17.9304	11.4788	14.7	11.094		16.1029	8.26899	40.5518	10.3838	27.9852	11.2937	15.5715	11.3518	8.4887	13.8462	17.772		12.0704	19.5814	9.79743	25.6411
10.7284	12.2861	14.1423	26.4222	17.9099	20.3275	11.9732	9.46565	10.9748		16.1925	8.34812	40.7975	10.2179	27.8675	11.6265	15.4273	11.6941	8.76309	13.8462	18.131		11.9719	19.5814	10.1533	25.6411
39.3347	16.9908	14.1423	25.8081	27.2657	17.4538	10.719	14.9489	11.2937		16.2977	7.97762	40.6716	10.0753	28.261	11.6038	15.2989	12.0704	8.59645	13.8462	18.4971		11.8948	19.5814	10.1533	25.6411
39.6452	12.9588	14.7944	25.2164	17.591	20.3275	11.4788	9.18303	11.5242		16.4183	8.01052	40.5518	9.86431	28.1632	11.9609	15.1868	12.4775	8.45766	13.8462	18.4971		11.8394	19.9474	10.5222	25.6411
40.0006	16.5976	13.7363	20.2814	27.4725	17.9304	11.0578	15.2629	11.7166		16.062	7.69232	40.4349	9.63503	28.0743	12.2327	15.0912	12.3291	8.76309	13.8462	18.8562		12.1896	19.9737	10.5222	25.6411
40.2123	12.6642	14.6018	25.8081	17.2115	21.066	11.1054	8.83196	11.467		16.2168	7.82787	40.6716	9.41414	27.9946	12.103	15.0126	12.6137	8.59645	13.8462	18.8562		12.0704	20.0263	10.9027	25.6411
40.4229	16.0779	12.6642	25.2164	27.8138	17.4538	11.2936	15.4004	11.7054		15.9057	7.97762	40.5518	9.53902	28.4327	12.4141	14.9512	12.8513	8.95603	13.3432	19.2222		11.9719	20.1049	10.9748	25.6411
40.6788	13.5287	13.5287	24.5722	16.7672	21.066	11.7061	8.71179	11.5242		16.0947	8.34812	40.4349	9.24501	28.3725	12.3504	14.9071	13.0744	8.76309	13.3727	19.5949		11.8394	20.5128	11.3865	25.6411
40.9792	15.6618	14.1423	20.9225	28.2847	17.9304	10.2669	15.4346	11.806		16.2977	7.62363	40.6716	8.9707	28.3215	12.6969	14.8806	13.3037	8.59645	13.4218	19.4939		11.6941	20.6279	11.5242	25.6411
41.2088	12.9588	12.2861	25.2538	17.591	21.066	11.6157	8.27747	11.6941		15.9717	7.69232	40.5518	8.71796	28.2797	13.0543	14.8718	13.5389	8.95603	12.9836	19.7885		11.5698	20.6725	11.2937	25.6411
41.2088	15.3576	12.9588	24.7634	28.8788	17.4538	10.2669	15.5367	11.9279		16.0292	7.82787	40.4349	8.41089	28.2471	13.0543	14.8718	13.7604	8.76309	13.0744	19.6284		11.9719	20.6725	11.6265	25.1282
41.2317	13.7363	12.2861	20.2814	17.4834	21.066	11.4788	8.83196	11.7054		16.1029	8.26899	40.3013	8.10841	28.6676	13.4218	14.8718	13.9973	8.59645	12.6865	19.9144		11.8948	20.6725	11.3865	25.6411
41.3003	16.0779	12.9588	25.6615	29.139	17.9304	10.2669	15.7054	11.9279		16.1925	8.34812	40.6716	7.82787	28.5803	13.3727	14.8718	14.221	8.95603	12.8205	19.7885		11.8394	21.0319	11.5242	25.1282
40.0477	13.5982	11.8164	20.9225	17.2115	21.066	11.1054	8.71179	11.7054		15.7979	8.70286	40.5518	8.02692	28.502	13.2344	14.8718	14.685	8.85266	12.8205	20.0591		11.806	21.0319	11.6941	25.6411
40.2123	15.6618	12.6642	20.2814	29.139	17.4538	9.24025	15.9386	11.9279		15.9057	8.73303	40.4349	7.81106	28.4327	13.1346	14.8718	14.9071	9.24501	12.3077	20.339		11.7949	21.0319	11.806	24.6154
40.4229	14.6018	11.7363	20.9225	16.5976	21.066	11.7061	9.46565	11.7054		15.9305	8.41089	40.3013	7.57171	28.8687	13.0744	14.8718	15.1521	9.08721	12.3077	20.2093		12.1896	21.0319	11.9609	25.6308
40.6788	15.3576	12.2861	20.0003	28.9767	17.9598	9.29711	16.2335	11.9609		15.4614	8.53504	40.7201	7.81106	28.7409	13.0543	14.8718	15.5968	8.95603	12.3077	20.4743		12.0704	21.3976	12.0158	25.4609
39.6452	14.1423	11.7363	20.4204	16.0191	21.066	11.0578	9.18303	11.806		15.5208	8.71796	40.5745	7.57171	28.6079	13.4218	14.8718	15.5038	9.24501	12.3077	20.2028		11.9719	21.3976	12.4141	25.3003
40.0006	15.1722	12.2861	19.6673	28.5833	18.509	9.46565	16.4271	12.103		15.0912	8.95603	40.4349	7.34248	28.9823	13.4218	14.8718	15.3846	9.08721	12.3184	20.4165		11.8948	21.3976	12.5196	25.1492
40.3996	14.858	12.2861	20.2814	15.3576	21.066	10.2669	9.68581	11.9609		15.1868	9.24501	40.3013	7.57171	28.8687	13.4218	14.8718	15.2214	9.45595	12.3504	20.1833		11.8394	21.3976	12.6657	24.976
40.6788	16.0779	12.6642	19.6673	28.318	18.2798	8.77208	16.4271	12.2327		15.2989	9.58029	40.7071	7.34248	28.7637	13.7795	14.8718	15.0825	9.35811	11.8948	20.4165		12.3184	21.7572	12.7382	24.8123
40.9792	14.6018	13.0314	20.0003	14.7944	21.066	10.3181	9.46565	12.5196		15.4273	9.86431	40.5421	7.12434	29.1723	13.7795	22.4824	14.9512	9.24501	11.9719	20.1115		12.3077	21.642	13.1346	24.168
41.2088	15.6618	12.9588	20.4204	28.1845	18.8476	9.18303	16.4271	12.4141		15.5715	10.1014	40.3828	7.34248	29.0865	14.1468	22.8479	15.2214	9.08721	12.0704	20.2872		12.1896	21.9497	13.2344	24.0206
41.2088	15.5408	13.5287	19.6673	15.3576	21.066	8.46634	9.18303	12.7382		15.2473	10.3838	40.5421	7.12434	28.9823	14.1468	17.5262	15.0825	9.45595	11.6941	19.9474		12.0704	21.8657	13.3727	23.8834
41.2088	15.3576	12.9588	20.2814	29.139	18.3661	9.46565	16.4271	13.0744		15.4273	10.6711	40.3828	6.88022	29.3699	14.1468	17.3528	14.9512	9.35811	11.7949	20.1115		11.9719	22.188	13.8081	23.7564
39.8352	15.3576	13.5287	20.9225	14.7944	21.066	9.24025	8.83196	13.0543		15.6221	11.094	40.3958	6.97512	29.2668	14.5048	17.1929	15.2214	9.24501	11.2821	19.8084		11.8948	22.0573	13.9502	23.6399
39.8352	14.7944	17.2115	20.0003	29.139	18.8476	7.81907	16.2335	13.4218		15.8311	11.2587	40.223	6.68637	29.1723	14.5048	17.047	15.0825	9.08721	11.2821	20		11.8394	22.3416	14.0816	23.5284
39.8352	14.7944	13.5287	20.4204	15.3576	21.1658	8.77208	9.46565	13.4218		15.5715	11.467	40.4739	6.42563	29.0865	14.5048	14.359	14.9071	9.45595	10.7692	20.2028		11.6941	22.188	14.2487	23.3882
39.8352	14.1423	17.8571	20.9225	28.9767	18.3661	8.21355	15.9386	13.7795		15.7312	11.247	40.2818	6.56731	29.0095	14.5048	14.359	15.1434	9.35811	10.7692	19.9539		11.5242	22.4765	14.4503	23.2586
39.8352	14.1423	12.9588	20.0003	27.8138	21.3641	8.27747	9.46565	13.7795		15.4273	11.3865	40.0953	6.25978	28.9415	14.8718	14.359	14.9071	9.28758	10.2692	20.1833		11.8394	22.2649	14.685	22.6398
39.8588	13.5287	13.7363	20.4204	14.858	18.8476	9.18303	15.7054	14.0816		15.6221	11.5242	40.4056	5.98047	29.3699	14.8718	14.359	14.685	9.24501	10.3076	20.4165		11.6941	22.0751	14.9071	22.5291
39.9298	14.858	18.4291	19.6673	27.4725	21.6581	8.21355	9.18303	13.9502		15.3675	11.5242	40.2001	5.73351	29.2668	14.8718	14.359	14.4503	9.58029	10.3712	20.1115		11.5698	22.3416	15.1434	21.9257
38.6817	12.9588	12.6642	20.0003	15.6618	18.509	7.81907	15.5367	13.8081		15.5715	11.094	40.3698	5.98047	29.1723	14.8718	14.3681	14.6939	9.45595	9.95718	20.2872		11.467	22.188	15.3675	21.8356
38.852	14.6018	13.5287	19.1324	27.2657	21.7795	8.77208	8.83196	14.0816		15.7312	10.9748	40.151	5.73351	29.0865	15.2473	14.3956	14.5138	9.86431	10.0753	20		11.3865	22.0573	15.8311	21.7572
39.07	13.5287	19.083	19.6673	15.3576	19.0976	8.27747	15.4346	13.9502		15.9057	10.9027	40.5939	5.52325	28.9823	15.2989	14.4412	14.3681	9.7301	9.7301	20.2028		11.8394	21.9497	16.0538	21.1814
39.3347	14.6018	11.6556	20.2814	27.1964	21.7795	7.4036	8.71179	13.8081		16.0947	10.8786	40.3665	5.73351	29.3699	15.3846	14.5048	14.667	10.0753	9.90422	19.9539		11.806	22.2649	16.2896	21.1255
39.6452	13.0314	12.2861	19.6673	14.7944	18.8476	8.46634	14.3737	14.0816		16.2977	10.8786	40.1346	5.52325	29.2353	15.7979	14.5861	14.4503	9.95718	10.1014	20.1507		11.7949	22.188	16.5141	21.0819
40.0006	15.5408	12.9588	20.0003	27.1964	21.7795	8.01874	9.18303	13.9502		16.5141	10.9027	40.8233	5.27982	29.1046	15.9305	14.685	14.6939	10.3712	10.3203	19.7952		11.7949	22.0573	16.5141	20.5385
40.2123	14.0083	18.6833	20.4204	15.3576	19.2898	7.81907	14.3737	14.2487		16.7041	10.9748	40.5939	5.0507	28.9823	15.9717	22.8479	14.5138	10.2179	10.5596	19.9144		11.7949	22.3592	16.7434	20.5193
40.4229	15.6618	11.0745	20.7867	27.0573	21.7795	7.81907	8.77208	14.0816		16.8686	11.094	40.3665	5.27982	29.3699	15.6977	17.5412	14.792	10.0753	10.708	19.5276		11.7949	22.2649	16.7434	19.9144
40.6788	13.5287	11.8164	21.0124	14.7944	19.7489	8.21355	14.3737	13.6549		16.5539	11.2587	41.0545	5.0507	29.2668	16.021	17.4133	14.667	10.4595	10.8665	19.6552		11.7949	22.5874	16.9774	19.8151
40.9792	15.5408	19.5229	21.3244	26.4222	21.6581	7.4036	8.27747	13.5389		16.6962	11.0107	40.8233	4.83794	29.1723	15.7979	17.2996	14.9775	10.3712	10.9629	19.3042		11.7949	22.8996	17.2005	19.2222
41.2088	12.9588	11.7363	20.4204	14.1423	20.789	8.27747	14.3737	13.4609		16.7983	11.247	40.5939	4.58681	29.0865	15.9305	17.1929	14.9071	10.3076	11.0703	19.4602		11.7949	23.1906	17.4359	19.1468
41.2088	16.5407	20.2814	20.9225	25.8081	20.2235	6.88727	7.81907	13.4218		16.9153	11.247	41.0545	4.72798	29.5173	15.6977	14.3039	15.2473	10.2179	11.2002	19.6284		11.6941	23.0769	17.6607	19.0849
41.2088	12.2861	11.7363	21.5007	14.858	20.5339	8.46634	14.3737	13.7604		17.047	11.247	40.8233	4.41145	29.4504	16.021	14.4412	15.23	10.5721	11.3286	19.311		11.5698	23.3882	17.89	19.0366
41.2088	16.5407	12.2861	22.1491	25.2164	19.7221	6.49338	8.27747	13.5486		16.6094	11.2937	41.0545	4.1345	29.3923	15.7979	14.5861	15.23	10.4595	11.3865	19.4128		11.9719	23.3094	18.1237	18.49
41.2088	11.7363	20.7867	22.8617	14.6018	19.7489	8.77208	14.3737	13.3727		16.6962	11.247	40.8233	3.90553	29.8539	15.9305	22.8479	15.2214	10.3712	10.9629	19.0297		11.8948	23.1906	18.3472	18.4687
39.8352	16.0191	12.2861	23.6328	24.7634	19.615	5.9866	8.01874	13.6549		16.7983	11.0107	40.8233	4.1345	29.7127	16.3541	23.2076	15.5038	10.3076	11.0703	19.1606		11.8394	23.4892	18.5822	18.4616
39.8588	12.6642	21.0124	18.4291	14.6018	20.1713	8.27747	14.3737	13.5389		16.9153	10.818	40.8458	3.90553	29.5307	16.4183	17.683	15.3846	10.2179	11.2002	18.8073		11.6941	23.3882	18.8073	18.4616
39.9298	16.7672	12.2861	19.083	24.4567	19.615	5.80786	7.81907	13.1046		16.5539	10.3838	40.6036	3.69801	29.8407	16.2168	17.5412	15.2989	10.5721	11.3518	18.9119		11.5698	23.3094	19.0366	18.4616
40.0477	12.4387	12.9588	18.4291	15.5408	20.4567	8.46634	14.3737	12.943		16.6962	10.2564	40.9005	3.90553	29.6772	16.5141	17.4133	15.2473	10.4595	11.5242	18.5326		11.467	23.2529	18.9189	18.4616
40.2123	16.5407	21.3244	19.083	25.2164	19.615	6.57405	7.4036	12.5196		16.2977	10.1792	40.6457	3.69801	30.0121	16.3219	17.2996	15.2214	10.3712	11.7166	18.6388		11.3518	23.5953	19.2017	17.9487
40.4229	12.3626	12.6642	18.6833	15.5408	20.789	7.81907	13.347	12.4141		16.4183	10.1533	40.9872	3.44011	29.8671	16.6805	17.2005	15.5038	10.2179	11.9279	18.2106		11.2002	23.4892	18.8283	17.9487
39.3347	17.4834	13.0314	19.5229	24.7634	19.615	6.57405	7.25982	12.3504		16.5539	10.5222	40.7201	3.69801	29.7304	16.3219	17.1162	15.3846	10.0753	12.1572	18.3042		11.0703	23.7951	19.0849	17.4359
39.6452	12.3626	20.4204	19.426	15.5408	21.1658	8.21355	13.347	12.3291		16.1925	10.5222	41.1057	3.44011	30.0996	16.6805	14.1839	15.2989	10.4595	12.4035	17.9121		10.9629	23.7065	19.0366	17.4359
39.8352	17.3752	12.9588	20.2814	24.4567	19.615	6.57405	7.25982	12.3291		16.2977	10.5721	40.8265	3.69801	29.9814	15.6977	14.3039	15.2473	10.3712	12.2327	18.0364		10.8786	24.0316	19.0366	17.4359
39.8352	13.7363	13.5287	19.8107	16.5407	20.6618	8.21355	13.347	12.3291		16.4183	10.5222	41.2558	3.44011	29.8671	16.021	14.359	15.23	10.2179	12.3504	17.683		10.818	23.9768	19.2701	16.9231
39.8352	17.8571	20.7867	20.6044	25.2164	19.3716	6.57405	7.25982	12.3291		16.5539	10.5222	40.9647	3.24337	30.226	16.3541	14.359	15.23	10.0753	12.4035	17.8016		11.2937	23.9439	19.2701	16.9231
39.8352	13.7363	12.9588	20.2814	16.5407	21.1409	8.21355	13.347	11.9719		16.1925	10.8786	41.3895	3.44011	30.0996	15.5038	14.3681	15.2473	9.95718	12.4775	17.4133		11.2821	23.8558	19.4939	16.9231
39.8352	17.2115	13.5287	19.6673	24.5722	19.0976	7.25982	8.01874	11.9719		16.2977	10.9027	41.1057	3.24337	30.4816	15.7979	23.2076	15.2989	10.3712	12.572	17.5412		11.2821	24.0808	19.5814	16.9231
39.8352	13.5287	19.6673	20.2814	17.4834	21.438	8.21355	13.347	11.9719		15.9222	10.9748	41.5353	3.44011	30.3042	16.3219	17.8016	14.9775	10.3076	12.6865	17.6234		11.2821	23.8558	19.5814	16.9231
39.8352	16.5976	13.5287	19.6673	23.9894	18.8476	6.88727	8.01874	11.9719		16.062	11.094	41.2558	3.24337	30.0996	16.6805	17.683	15.0825	10.2179	12.8205	17.2005		11.2821	23.6232	19.9474	16.9153
39.8352	13.0314	20.0003	20.2814	17.4834	21.7553	8.21355	13.347	11.9719		15.6893	10.9748	41.6776	2.99023	30.3779	15.9552	17.5412	15.2214	10.0753	12.9735	17.2996		11.2821	23.3939	19.9474	16.7983
39.8352	17.2115	14.1423	19.6673	23.3516	18.3661	7.4036	12.9868	11.9719		15.7979	10.9027	41.3895	3.24337	30.1912	16.3219	17.4133	15.3932	9.95718	12.6657	16.9153		11.2821	23.1679	19.9474	16.6962
39.8352	12.6642	20.4204	20.2814	22.1491	21.1658	8.21355	12.6995	11.9719		15.4273	10.8786	41.8507	2.99023	30.4945	15.23	17.2996	15.1434	9.86431	12.8205	17.047		11.2002	23.3939	19.6351	16.6094
39.8352	17.9099	14.1423	19.8107	17.4834	17.9598	7.25982	11.4788	11.9719		15.5715	11.247	41.5512	3.24337	30.3259	15.5968	13.8841	15.3675	9.7301	12.3184	16.6962		11.0703	23.1679	19.9737	16.538
39.8352	13.5287	14.7944	20.6044	21.5007	21.585	8.27747	11.3402	11.9719		15.2473	11.247	41.7438	3.11937	30.165	15.9552	13.9314	15.5038	9.58029	12.3504	16.2977		10.9629	22.9627	19.2017	16.3862
39.8352	17.591	20.7867	21.4567	17.4834	17.6639	7.25982	10.2669	11.9719		15.4273	11.247	41.9668	2.99023	30.4945	14.1468	13.9973	15.2214	9.45595	12.4035	16.4183		10.8665	22.7787	19.6284	16.2168
39.8352	13.0314	14.1423	20.9675	20.9225	21.1409	7.47445	10.2669	11.9719		15.1521	11.2937	41.6492	2.76163	30.3042	14.5048	14.0816	15.3932	9.35811	12.4775	16.062		10.708	23.0484	19.078	16.062
39.8352	18.4803	14.7944	21.7189	17.4834	17.4538	6.88727	9.24025	12.0158		15.3675	11.6941	42.2198	3.11937	30.0996	14.8718	14.1839	15.1434	9.7301	12.572	15.6893		10.5721	22.8996	18.8143	15.9057
38.4615	12.6642	19.6673	21.4567	20.2814	21.585	7.81907	9.24025	12.0158		15.0126	11.5242	41.8915	2.99023	30.3779	15.23	14.3039	15.3675	9.58029	10.3712	15.7979		10.4595	22.7151	18.49	15.7312
38.4615	18.4291	13.5982	22.361	17.4834	17.0876	7.4036	8.21355	11.6265		15.0912	11.3865	42.3039	2.76163	30.1912	13.0543	14.3956	15.5968	9.45595	10.3076	15.4273		10.3712	22.9627	18.667	16.062
38.4615	12.4387	14.6018	22.361	19.6673	21.1409	7.18686	8.21355	11.6038		14.685	11.2937	42.0451	2.61488	30.0121	13.4218	14.4412	15.8311	9.35811	10.2692	15.0825		10.3076	22.7787	18.383	15.9057
38.3141	17.9099	20.0003	23.3112	18.4803	17.6639	7.25982	8.21355	11.6265		14.8009	11.247	42.4001	2.99023	29.8407	13.7795	14.5048	16.0947	9.28758	10.2564	15.2473		10.2692	22.6165	18.1237	15.7312
37.9926	12.3626	12.9588	24.3019	19.083	21.438	7.25982	8.21355	11.6941		14.9336	11.247	42.1294	2.76163	30.165	14.1468	14.5861	15.9057	9.24501	10.2179	14.9512		10.2564	22.4765	17.89	15.5715
37.7185	18.6833	13.7363	23.9894	18.4803	17.4538	6.88727	8.21355	11.806		15.0126	11.247	42.5271	2.99023	30.0121	12.7382	14.685	16.2168	9.23078	10.0753	15.1521		10.2564	22.7093	17.6607	15.9222
37.4927	13.7363	20.4204	24.3407	18.4291	20.789	7.47445	8.21355	11.6941		14.5861	11.247	42.2448	2.76163	29.8671	13.0744	23.1906	16.5539	9.08721	9.90422	14.9071		10.2564	22.4765	17.4359	15.7979
37.3161	18.4803	12.6642	24.7634	19.5229	16.9948	7.4036	8.21355	11.6265		14.685	11.6038	42.6752	3.11937	30.226	12.2327	17.5412	16.3862	8.95603	9.7301	14.5951		10.2564	22.2472	17.2005	15.6893
37.1895	13.7363	13.5287	23.7125	17.9099	21.1658	7.81907	8.21355	11.6038		14.8009	11.5242	42.3908	3.44011	30.0996	12.5196	17.4133	16.7041	8.85266	9.58029	14.7653		10.2564	22.0215	16.9774	15.5715
37.1133	19.426	20.6044	23.9894	19.8107	16.5549	6.88727	8.21355	11.247		14.4412	11.3865	42.8136	3.24337	30.4816	12.8205	14.3039	17.047	8.77808	9.45595	14.4775		10.2564	21.8175	16.7434	15.4273
37.0879	13.7363	12.9588	24.3407	17.3752	20.6618	8.21355	8.21355	11.247		14.5951	11.2937	42.5271	3.44011	30.3606	11.6941	14.4412	16.9153	9.24501	9.35811	14.685		10.2564	22.0274	16.5141	15.2473
37.0879	19.083	19.2308	23.4725	19.6673	15.9386	7.25982	8.21355	11.094		14.2855	11.247	42.9822	3.24337	30.226	12.0158	14.5861	17.2996	9.23078	9.24501	14.4412		10.2564	21.642	16.1925	15.0825
37.0879	13.7363	12.9588	23.9894	20.2814	21.1409	8.21355	8.21355	10.6711		14.4775	11.247	42.6845	3.62619	30.5032	12.3504	14.685	17.2005	9.23078	9.08721	14.1096		10.2179	21.2743	15.7979	14.9336
37.0879	19.6673	13.5287	24.3407	17.8571	15.2629	6.49338	8.21355	10.5721		14.221	11.247	43.1806	3.44011	30.2738	11.5242	14.8009	17.6234	9.23078	8.95603	14.2855		10.0753	20.9254	15.3932	15.2989
37.0879	13.7363	19.2798	23.4725	20.2814	21.585	7.25982	8.77208	10.5222		14.3956	11.0107	42.872	3.73339	30.5032	11.806	23.0769	17.5262	9.23078	8.85266	14.0067		9.95718	20.596	14.9071	15.1868
37.0879	20.2814	13.5287	23.9894	17.2115	15.6381	6.88727	8.46634	10.3838		13.9314	10.818	43.3842	3.62619	30.2738	10.9748	17.3528	17.3528	9.23078	8.76309	13.7604		9.86431	20.7677	14.4412	15.0825
37.0879	15.1099	19.426	23.3516	20.4204	22.0441	7.47445	8.27747	10.6711		13.9973	11.094	43.0892	3.58975	30.0471	11.3865	17.1929	17.683	9.08721	8.59645	13.5389		9.79743	20.4743	13.9973	14.9336
36.986	19.8107	12.9588	21.978	17.8571	14.9489	6.49338	8.21355	10.5596		13.5777	10.9748	43.4478	3.90553	30.2738	10.5222	14.4412	18.0072	8.95603	8.45766	13.3037		9.75709	20.2028	13.5777	14.8009
36.4982	15.1099	13.7363	21.978	20.4204	21.585	6.88727	9.24025	10.3838		13.6838	10.9027	43.1898	3.73339	30.0515	10.9027	14.5951	17.8385	8.85266	8.34812	13.0744		9.7436	19.9474	13.1846	14.685
36.0561	19.5229	19.6673	21.978	17.2115	14.3002	6.88727	9.24025	10.6711		13.3136	10.8786	43.5415	4.1345	29.8363	10.1533	22.9856	18.1744	8.77808	8.26899	12.8513		9.7301	19.6284	13.3136	14.5861
35.6614	15.1099	12.9588	21.978	20.6044	22.0441	7.18686	9.24025	10.5596		13.3727	10.8786	43.2719	3.90553	30.0996	10.5222	23.3094	18.0364	8.73303	8.22115	12.6137		9.58029	19.3042	12.9735	14.5048
35.3158	19.426	13.5287	21.978	16.7672	14.7	6.57405	9.24025	10.818		13.4218	10.5222	43.6651	3.69801	29.9023	9.79743	17.1929	18.4116	8.59645	8.20514	12.3929		9.45595	18.9744	12.6657	14.4412
35.0207	15.1099	18.6833	21.978	15.6618	22.5172	7.25982	9.24025	10.6711		12.9836	10.5721	43.3842	3.90553	30.1912	10.1533	17.047	18.3042	8.45766	8.20514	12.1572		9.35811	18.667	12.8308	14.3956
34.7774	20.2814	13.5287	20.6501	20.9675	14.2633	7.25982	9.24025	10.5596		13.0744	10.6711	43.8154	3.69801	30.0121	9.79743	14.2855	18.7162	8.34812	8.20514	11.9279		9.28758	18.8562	12.3504	14.3681
34.587	15.1099	19.1324	20.7867	15.5408	22.9576	7.47445	9.24025	10.3203		13.1846	10.5596	43.5264	3.90553	29.8363	9.45595	14.4775	18.6388	8.26899	8.20514	11.7054		9.24501	18.5893	12.4035	14.359
34.4504	19.8107	13.5287	21.0124	21.3686	13.7745	6.88727	9.24025	10.1144		13.3136	10.3838	43.9503	3.69801	30.0996	9.79743	14.685	18.5326	8.22115	8.02692	11.467		9.23078	18.3472	11.9719	14.3039
34.3681	15.1099	14.1423	21.3244	15.3576	23.4347	7.81907	9.24025	9.95718		12.9735	10.2564	43.6651	3.90553	29.9023	9.53902	23.1906	18.9119	8.10841	7.81106	11.247		9.23078	18.0145	12.0704	14.1839
34.3407	19.5229	19.6673	21.7189	21.4567	13.347	6.49338	9.24025	9.85097		13.1446	10.1144	43.8184	3.73339	29.7127	9.41414	17.047	18.8073	8.45766	7.62363	11.0107		9.23078	17.5562	11.6941	14.0816
34.3407	16.4835	13.5287	20.6044	14.7944	22.9576	8.21355	9.24025	10.1144		13.3136	9.95718	44.0011	4.1345	30.0121	9.67589	16.9153	19.1606	8.34812	7.46679	10.5596		9.23078	17.1162	11.3518	13.9973
34.3407	20.4204	14.1423	20.6044	21.7189	12.8644	6.88727	9.24025	9.95718		12.9735	10.2564	43.6983	3.90553	29.748	9.13052	16.7983	19.0297	8.26899	7.34248	10.3838		9.23078	16.6962	11.5242	13.9314
34.3407	16.0779	19.083	20.6044	15.3576	23.4347	8.27747	9.24025	9.85097		13.1446	10.1792	43.8064	4.1345	29.8716	9.45595	14.4503	18.9119	8.22115	12.1896	10.2564		9.23078	16.7983	11.247	13.8081
34.3407	19.6673	12.2861	20.6044	22.1491	13.347	6.49338	9.24025	9.63503		12.8205	10.1533	43.8335	3.90553	29.584	9.24501	14.685	19.3042	8.10841	12.3077	10.5596		9.23078	16.4183	11.467	13.6838
34.3407	15.6618	12.9588	20.4204	14.7944	23.9464	7.47445	9.24025	9.86431		12.8308	10.1533	43.5898	4.22883	29.7348	9.41414	23.0484	19.1468	7.96112	12.3077	10.3838		9.08721	16.062	11.247	13.5777
34.3407	19.083	13.7363	20.0003	22.361	12.8644	6.88727	9.24025	9.67589		12.3504	10.1014	43.8904	4.1345	29.4504	9.07273	23.3263	19.4602	7.84465	12.3077	10.2564		8.95603	15.6893	11.0107	13.4609
33.9816	15.3576	19.2798	19.6673	14.1423	24.4905	7.81907	9.24025	9.53902		12.4035	10.3203	43.635	4.38154	29.584	9.4281	16.8686	19.2701	7.76039	12.3077	9.85097		8.85266	15.1868	11.247	13.3136
33.6749	18.4291	11.6556	19.426	22.361	13.3865	6.57405	9.29711	9.85097		11.9719	10.1144	43.7103	4.1345	29.3027	18.8073	16.7041	19.0574	8.10841	12.3077	9.63503		8.76309	14.8009	11.0107	13.1446
33.4218	16.5407	12.6642	19.2798	13.7363	25.0648	8.21355	9.46565	9.63503		12.0704	9.95718	43.8154	4.38154	29.4638	18.5822	14.4412	19.3314	7.96112	12.3077	9.41414		8.59645	14.4412	10.818	12.9735
33.2236	19.083	19.426	19.2308	21.3686	13.1481	6.49338	9.74007	9.86431		12.1896	9.85097	43.5415	4.58681	29.1993	18.8283	14.5951	19.1468	7.84465	12.3077	9.24501		8.45766	13.9502	10.5721	12.8205
33.0813	16.4835	11.0745	19.2308	22.361	24.8324	8.21355	10.1118	9.63503		12.3077	9.41414	43.6651	4.72798	28.9415	18.6458	14.7653	19.4602	7.76039	10.7814	9.53902		8.34812	13.626	10.708	12.6865
30.126	18.4291	11.8164	19.2308	14.6018	13.8128	5.9866	10.2669	9.41414		11.7949	9.24501	43.5264	4.41145	28.6905	18.9189	23.1906	19.3042	7.62363	10.708	9.45595		8.26899	15.1868	10.3838	12.572
30.7152	16.4835	19.6673	17.8571	21.4567	25.3575	7.18686	10.2669	9.63503		11.806	9.13052	43.3508	4.58681	28.9005	18.7793	23.4892	19.1606	7.46679	10.5721	9.4281		8.10841	15.0912	10.1014	12.4775
31.3536	17.9099	10.7284	17.8571	14.1423	14.5196	6.49338	10.2669	9.41414		11.3286	9.07273	43.138	4.83794	28.6676	19.078	16.9774	19.5276	7.34248	10.4595	9.4281		7.96112	15.0126	9.86431	12.3291
31.9497	17.8571	11.6556	17.8571	21.7189	25.9126	7.18686	9.24025	9.17362		11.3865	9.07273	42.9363	5.0507	28.4419	18.9813	16.767	19.4128	7.25238	10.3712	9.41414		7.84465	14.9512	10.1014	12.6865
32.5639	17.591	20.0003	17.3752	13.7363	14.2633	5.9866	9.24025	9.41414		11.467	9.07273	42.746	4.83794	28.6676	18.9119	16.5698	19.311	7.70939	10.3076	8.9707		7.76039	14.9071	9.86431	12.572
33.0242	17.8571	10.7284	16.9908	21.5007	26.4959	7.18686	9.24025	9.17362		11.5698	9.07273	42.5672	5.0507	28.4419	18.8701	14.4775	19.2222	7.62363	10.2692	8.82291		7.70939	15.3932	9.67589	12.4775
33.45	18.4803	19.1324	16.7109	22.1491	14.8072	5.52892	9.24025	8.95603		11.6941	9.07273	42.4001	5.27982	28.6676	19.2222	14.685	19.5276	7.46679	10.2564	8.73303		7.62363	15.2989	9.95718	12.3929
33.9261	17.3752	10.4612	16.5407	14.6018	26.236	7.25982	9.24025	9.17362		11.3518	9.13052	42.8873	5.0507	28.4419	19.2222	14.9071	19.3314	7.84465	10.2564	8.70286		7.46679	15.1868	9.85097	12.1896
34.3407	18.4803	11.0745	15.1099	22.1491	14.5921	5.9866	9.24025	8.95603		11.467	9.24501	42.8873	5.35401	28.6676	19.2222	23.3882	19.6284	7.76039	10.2179	8.70286		7.34248	15.0912	10.1014	12.488
34.7503	16.9908	19.6673	15.1099	14.0083	26.7729	7.47445	9.24025	8.71796		11.5698	9.67589	42.6598	5.22977	28.4419	19.2222	23.7065	19.4602	7.70939	10.0753	8.73303		7.25238	15.0126	9.86431	12.3291
35.2088	18.4291	10.7284	15.1099	22.7376	15.159	5.52892	8.21355	8.45766		11.6941	9.79743	42.8873	5.52325	28.6676	19.5814	17.1929	19.2222	8.10841	9.95718	8.73303		7.19779	14.9071	9.67589	12.1572
35.6614	18.0672	20.2814	15.1099	13.0314	26.4959	6.88727	8.21355	8.59645		11.8394	10.1533	42.6598	5.27982	28.4419	19.5814	16.9774	19.2496	7.96112	6.74511	8.70286		7.17949	14.685	9.95718	12.3929
36.0561	17.8571	10.7284	15.1099	23.3516	14.7	5.9866	8.21355	8.26899		11.467	9.79743	42.8873	5.52325	28.6905	19.9474	16.7434	18.9119	7.81106	6.68637	8.34812		7.17949	14.4775	9.85097	12.1896
36.4982	17.9099	20.6044	15.1099	13.5287	27.1055	7.18686	8.21355	8.34812		11.5698	9.79743	42.6598	5.35401	28.4835	19.9474	14.5951	18.5255	7.62363	6.66667	8.34812		7.17949	14.2855	10.1144	12.0048
36.986	18.4291	10.4612	15.1099	22.8617	15.159	5.80786	8.21355	7.96112		11.6941	9.4281	42.8873	5.22977	28.7592	20.3067	14.7653	18.4971	7.96112	6.48673	8.34812		7.17949	14.1096	9.95718	11.8394
37.5179	17.8571	11.0745	15.1099	23.6328	27.5491	7.18686	7.18686	8.10841		11.806	9.4281	42.6598	5.52325	28.5711	20.6279	14.9512	18.131	7.84465	6.34325	8.34812		7.17949	13.9502	10.2564	11.6941
38.0918	17.8571	19.2308	15.1099	12.6642	14.8072	6.49338	7.18686	8.28488		11.3286	9.4281	42.8873	5.27982	28.391	20.5128	23.6121	17.772	7.76039	6.23874	8.34812		7.14277	13.8081	10.1792	11.5698
38.7061	17.8571	10.7284	15.1099	23.3516	27.1055	7.18686	7.18686	8.02692		11.3865	9.4281	42.6598	5.52325	28.6905	20.8246	17.4435	17.4057	8.10841	6.17518	7.97762		6.97512	13.6838	10.5222	11.467
39.3347	17.2115	19.2308	15.1099	11.7363	15.4004	5.9866	7.18686	8.26899		10.9629	9.4281	42.8965	5.27982	28.4835	20.7487	17.2387	17.4057	7.96112	6.15385	7.97762		6.84189	13.5777	10.3203	11.3518
32.9956	17.8571	10.7284	15.1722	23.6328	27.5491	7.18686	7.18686	8.02692		11.0703	9.79743	42.6598	5.0507	28.2843	21.0819	17.047	17.047	7.84465	6.15385	7.97762		6.74511	13.4902	10.5596	11.2002
25.6615	16.7672	19.2308	15.3576	12.2861	15.159	6.49338	7.18686	8.26899		11.2002	9.79743	42.9363	5.27982	28.093	21.0444	16.8686	16.6805	8.26899	6.15385	7.97762		6.68637	13.4218	10.3838	11.0703
26.0627	17.8571	9.90536	15.6618	23.3516	28.0233	6.24514	7.18686	8.10841		10.7814	10.1792	42.6875	5.0507	28.391	21.0319	14.685	16.6805	8.22115	6.15385	7.62363		6.66667	13.3136	10.6711	10.9629
26.5291	16.5407	10.7284	16.0779	24.0286	15.6381	6.88727	7.18686	8.41089		10.818	10.2564	43.0067	5.35401	28.2191	21.3976	14.9071	16.3219	8.02692	6.15385	7.62363		6.66667	13.1846	10.5721	10.8665
27.0573	19.1324	19.2308	16.4835	11.7363	27.5491	6.49338	7.18686	9.95718		10.8786	9.95718	42.746	5.22977	28.0134	21.3976	15.1434	15.9305	8.26899	6.15385	7.62363		6.66667	13.0744	10.9027	10.708
27.6437	16.5407	10.4612	16.4835	23.9894	15.159	6.49338	7.18686	9.58029		10.9629	10.1144	43.1075	5.52325	28.2843	21.3422	23.4892	15.7979	8.02692	6.15385	7.62363		6.66667	12.9836	10.818	10.5721
28.2847	18.6833	19.2308	16.5407	11.0745	28.0233	6.88727	7.18686	9.24501		11.0703	10.2564	42.8351	5.27982	28.093	21.231	17.6607	15.3846	7.81106	6.15385	7.62363		6.66667	12.9125	11.094	10.4595
28.6822	17.2115	9.71301	16.7109	23.6328	15.6381	6.88727	7.18686	8.95603		11.2002	10.3838	43.138	5.52325	27.9099	21.5446	17.4359	15.2989	7.62363	6.15385	7.62363		6.66667	12.8615	10.9748	10.3712
29.1066	18.3265	10.7284	16.9908	24.4567	27.5491	7.18686	7.18686	8.71796		10.8665	10.1144	42.8965	5.84706	28.2098	21.4712	17.2005	15.2473	7.96112	6.15385	7.62363		6.66667	12.8308	10.9027	10.3076
29.5888	16.5976	17.8571	17.3752	11.8164	16.0703	6.49338	7.18686	8.53504		10.9629	10.1533	43.1898	5.73351	27.9805	21.4222	14.9071	15.23	7.81106	6.15385	7.62363		6.66667	12.8205	11.247	10.2692
30.126	18.0672	8.7955	17.8571	23.3516	28.0233	7.18686	7.18686	8.41089		11.0703	10.1533	42.9363	6.00242	27.754	21.3976	15.1434	15.2214	7.62363	6.15385	7.62363		6.48673	12.8205	11.247	10.2564
30.7152	17.2115	9.71301	17.8571	24.0286	15.6718	5.9866	8.21355	8.73303		10.708	10.1533	43.2719	6.34325	27.9805	21.7572	23.3882	14.792	7.46679	6.15385	7.97762		6.34325	13.1846	11.2937	10.2179
41.163	19.1324	17.9099	17.9099	11.6556	27.5491	7.25982	8.21355	8.70286		10.7814	10.5222	43.0067	6.23874	27.7587	21.7572	23.7065	14.667	7.84465	6.15385	7.82787		6.23874	13.0744	11.6941	10.0753
41.7772	16.7672	9.21457	18.0672	23.3516	16.2335	5.80786	8.21355	8.73303		10.3076	10.5222	43.1075	6.66667	27.5447	21.7572	17.6607	14.5771	7.76039	6.15385	7.69232		6.17518	12.9836	11.806	9.95718
42.4048	18.6833	18.0672	18.3265	23.9894	27.1055	6.49338	8.21355	9.13052		10.3712	10.5222	43.1166	6.88022	27.8108	22.1227	17.4359	14.5229	7.70939	6.15385	7.62363		6.15385	12.9125	12.2327	9.86431
32.967	16.5407	8.7955	18.6833	12.2861	16.839	6.57405	8.21355	9.24501		9.95718	10.5222	42.8873	6.66667	27.6163	22.1227	14.9071	14.5048	8.10841	6.15385	7.62363		6.15385	13.3037	12.6657	9.79743
26.0627	18.3265	9.71301	19.1324	23.6328	27.5491	6.88727	8.21355	9.41414		10.0753	10.1533	43.138	6.88022	27.4299	22.1227	15.1434	14.5048	7.96112	6.15385	7.62363		6.15385	13.0744	12.572	9.75709
26.5291	16.0191	18.3265	19.426	11.8164	16.5549	6.49338	8.21355	8.9707		10.2179	10.1533	42.8965	6.66667	27.735	22.4824	23.6399	14.0816	7.84465	6.15385	7.62363		6.15385	12.8615	12.6865	9.7436
32.967	17.8571	7.7704	19.6673	23.3516	27.1055	7.18686	9.24025	8.82291		9.7436	10.1533	43.1898	6.88022	27.5686	22.4824	17.6607	13.9502	7.76039	6.15385	7.28856		6.15385	12.6657	12.8205	9.7436
26.4222	16.7672	8.7955	21.3244	24.0286	17.0876	6.88727	9.24025	8.73303		9.7436	10.5222	42.9363	6.66667	27.9005	22.4824	17.4359	13.8557	8.02692	6.15385	7.39601		6.15385	12.9735	12.488	9.7436
26.9875	17.3752	17.3752	21.7189	12.6642	27.5491	7.18686	9.24025	8.70286		9.7436	10.5222	43.2719	6.88022	27.735	22.8479	14.9512	13.4609	7.81106	6.15385	7.57171		6.00242	12.8205	12.6657	9.7436
32.967	16.5407	7.7704	22.1916	22.361	17.6639	6.49338	9.24025	9.07273		9.7436	10.818	43.0067	6.66667	27.5686	22.8479	15.2214	13.4218	8.10841	6.17518	7.34248		5.84706	12.6865	12.3929	9.7436
26.5291	16.9908	17.8571	22.7376	23.3112	27.1055	6.16016	9.29711	9.07273		9.75709	10.6711	43.3508	6.88022	27.9005	22.8479	23.5953	13.0543	7.96112	6.23874	7.57171		5.73351	12.572	12.6137	9.7436
27.0573	17.2115	7.7704	23.3516	23.9894	17.4538	6.88727	9.46565	9.41414		9.79743	10.2564	43.1075	6.66667	27.735	23.219	23.9439	13.0543	8.28488	6.34325	7.34248		5.66429	12.4775	12.4035	9.7436
32.6507	16.7109	18.0672	23.9894	12.2861	26.6347	6.16016	9.74007	9.17362		9.86431	10.1792	43.3842	6.88022	27.5686	23.2529	17.5412	12.6969	8.10841	6.48673	7.57171		5.64103	12.9125	12.2327	9.7436
26.5291	16.7672	6.86813	24.3407	21.4567	17.9304	6.24514	10.1118	9.41414		9.95718	10.1533	43.138	7.12434	27.4108	23.6399	17.4133	12.6969	7.96112	6.66667	7.28856		5.64103	12.8205	12.5196	9.23078
26.9875	16.5407	7.7704	24.7634	22.361	27.1249	6.16016	10.2669	9.17362		9.58029	9.79743	43.4478	6.88022	27.754	23.7065	15.0825	12.6969	8.34812	6.66667	7.39601		5.64103	12.6865	12.4141	9.23078
27.3693	17.591	16.9908	25.2538	12.9588	17.4538	5.52892	11.2936	9.41414		9.7301	9.79743	43.1898	7.12434	27.6163	23.7951	15.3846	12.6969	8.26899	6.66667	7.57171		5.64103	12.572	12.3504	9.23078
32.3313	16.0779	6.86813	25.8081	20.9675	26.7729	6.24514	11.2936	9.24501		9.7436	9.79743	43.5415	6.88022	27.4874	24.206	23.9329	12.3291	8.10841	6.66667	7.81106		5.64103	12.9735	12.6657	8.59645
24.7634	17.2115	17.3752	26.4222	21.7189	17.9598	5.9866	11.2936	9.53902		9.7436	9.79743	43.2719	7.14277	27.8675	24.2982	24.2982	12.3291	8.41089	6.66667	8.10841		5.64103	12.8205	12.943	8.45766
25.5509	16.9908	6.86813	26.9875	12.2861	26.4959	6.49338	11.2936	9.45595		9.24501	9.67589	43.3842	7.46679	27.735	24.2982	17.5262	12.2327	7.14277	6.66667	8.45766		5.64103	13.1846	12.8205	8.34812
26.3865	17.9099	17.8571	26.0627	21.5007	17.6639	5.23513	11.2936	9.41414		9.28758	9.53902	43.1898	7.34248	28.0556	24.2982	17.3528	12.103	6.97512	6.66667	8.85266		5.64103	13.0744	13.1346	8.26899
27.0921	16.5976	6.86813	26.5291	12.9588	26.2962	6.88727	11.2936	9.67589		9.35811	9.41414	43.0067	7.57171	27.9005	24.2982	17.1929	12.0158	6.84189	6.66667	8.77808		5.64103	12.9735	13.0744	8.22115
32.0676	17.591	17.8571	26.9875	22.1491	18.2798	5.52892	11.0578	9.53902		9.45595	9.17362	42.8351	7.81106	28.2471	24.2982	15.2214	11.9719	6.74511	6.66667	8.9707		5.64103	12.8205	13.4218	8.20514
23.3516	16.0779	6.86813	27.3693	12.2861	26.9495	7.25982	10.5705	9.85097		9.58029	8.9707	42.6752	7.62363	28.1118	24.6581	24.2982	11.9719	6.68637	6.66667	9.13052		5.64103	12.6865	13.4218	8.20514
23.9894	18.4291	16.4835	27.6095	22.1491	17.9598	5.13347	10.1118	9.79743		9.24501	8.82291	42.8136	7.96112	28.4835	24.6581	24.6581	11.9719	6.66667	6.66667	9.07273		5.64103	12.572	13.4218	8.20514
24.5722	15.6618	6.86813	27.7799	22.7376	26.7729	7.47445	9.74007	9.63503		9.4281	8.41089	42.5271	7.81106	28.3679	24.6208	17.4435	11.6038	7.17949	6.66667	9.07273		5.12821	12.4775	13.7795	8.20514
25.2164	17.9099	16.4835	28.0166	12.9588	18.509	5.13347	9.46565	9.41414		9.63503	8.26899	42.6845	8.02692	28.7637	24.5137	17.2387	11.6038	7.17949	6.66667	9.07273		5.12821	12.8205	13.6549	8.20514
31.861	15.3576	7.3972	28.318	22.1491	27.3378	7.81907	9.29711	9.24501		9.86431	8.10841	42.5672	7.81106	28.6676	24.4277	15.0825	11.6265	7.17949	6.66667	9.07273		5.12821	12.6865	13.9502	8.20514
22.7376	18.6833	16.5407	28.6822	22.7376	18.2798	5.13347	9.24025	9.13052		10.0753	8.01052	42.4621	8.02692	29.0865	24.363	15.3675	11.6265	7.17949	6.66667	8.9707		5.12821	12.572	13.8557	8.20514
23.3516	14.7944	7.7704	28.8462	23.3516	27.1055	8.21355	9.24025	9.41414		10.2179	8.26899	42.0545	8.26899	28.9823	24.7007	24.6208	11.6038	7.17949	6.66667	8.53504		5.12821	12.4775	13.7986	8.20514
23.9894	18.4291	16.7109	28.8788	12.2861	18.9313	5.52892	9.24025	9.24501		9.7436	8.10841	41.9668	8.02692	29.3699	24.6688	24.9233	11.6038	7.17949	6.66667	8.41089		5.12821	12.9125	14.1468	8.20514
31.7126	14.3411	6.14304	28.9767	21.4567	27.7397	8.21355	9.24025	9.13052		9.7436	8.01052	41.7501	8.28488	29.2668	24.6581	17.047	11.6038	7.17949	11.7949	8.34812		5.64103	12.8615	14.1468	8.20514
23.3516	17.9099	7.3972	29.139	22.361	18.8476	5.13347	9.18303	9.4281		9.7436	7.82787	41.5417	8.10841	29.6772	25.0234	16.9929	11.6038	7.17949	11.7949	8.34812		5.64103	12.8205	14.1468	8.20514
31.6233	14.0083	15.6618	29.3648	12.9588	27.6255	8.21355	7.81907	9.17362		9.7436	8.10841	41.6018	8.45766	29.5929	25.0234	15.1434	11.6038	7.19779	11.7949	8.34812		5.64103	12.6865	14.5048	8.20514
23.3516	17.591	4.95268	29.6525	20.9675	19.3716	5.23513	7.47445	9.41414		9.7436	8.01052	41.345	8.28488	30.0252	25.0234	15.3675	11.6038	7.25238	11.806	8.34812		5.64103	12.572	14.8718	8.20514
23.9894	13.5287	5.8278	30.0005	21.7189	28.3226	7.18686	7.25982	9.24501		9.75709	7.97762	41.4244	8.59645	30.4686	25.3833	24.7858	11.6265	7.34248	11.8394	8.70286		5.64103	12.3929	15.23	8.20514
31.5934	18.4291	16.0779	30.251	12.2861	19.0976	5.52892	7.18686	9.53902		9.79743	7.97762	41.259	8.45766	30.3736	25.3833	25.0023	11.2937	7.46679	11.8948	8.70286		5.64103	12.6657	15.23	8.20514
23.9894	12.9588	4.95268	30.3444	20.6044	28.3226	7.18686	6.16016	9.45595		9.86431	7.81106	40.8233	8.85266	30.7778	25.3833	16.6962	11.3865	7.62363	11.9719	9.07273		5.64103	12.488	15.5968	8.20514
31.5934	17.8571	15.3576	29.139	21.4567	18.9313	5.13347	6.16016	9.79743		9.95718	7.57171	40.5939	8.71796	31.1937	25.7485	16.6094	11.5242	7.69232	10.708	8.9707		5.64103	12.8205	15.9552	8.20514
23.3516	13.5287	4.95268	29.3648	11.7363	29.0393	7.18686	6.16016	9.79743		10.0753	7.34248	40.3665	8.82291	31.0966	25.7485	15.1434	11.7054	7.70939	10.5721	8.82291		5.64103	12.6657	15.9717	8.20514
23.9894	18.4291	16.0191	29.6525	20.2814	19.615	5.23513	6.16016	9.63503		10.2179	7.57171	40.1346	8.53504	31.4832	25.7485	15.3675	11.9279	7.76039	10.4595	8.73303		5.64103	12.488	16.3541	7.69232
24.5722	12.9588	4.95268	30.0005	20.9675	29.0393	7.18686	5.13347	9.41414		10.2564	7.39601	39.6766	8.26899	31.3493	25.7485	24.7698	11.9719	7.84465	10.3712	8.70286		5.64103	12.3291	16.4183	7.69232
31.5934	17.9099	16.5976	30.2198	12.2861	19.615	4.59152	5.13347	9.67589		10.2564	7.28856	39.4472	8.4887	31.7162	25.7485	25.0023	11.9719	7.96112	10.3076	8.9707		5.64103	12.1896	16.3541	7.69232
23.3516	12.2861	4.95268	30.251	20.9225	29.0393	7.18686	5.13347	9.53902		10.2564	7.12434	39.2199	8.26899	31.5958	26.1086	16.4103	11.6038	8.10841	6.15385	8.82291		5.66429	13.0744	16.641	7.69232
23.9894	17.591	16.0191	28.9767	11.8164	20.3275	5.13347	4.10678	9.85097		10.2564	7.39601	38.9879	8.4887	31.9476	26.1086	16.2977	11.6038	8.20514	6.15385	8.73303		5.73351	12.572	16.9309	7.69232
31.5934	11.7363	4.95268	29.139	21.5007	29.0393	7.18686	4.10678	9.79743		10.2564	7.28856	38.7647	8.26899	31.7866	26.1086	15.1434	11.6038	8.20514	6.15385	9.07273		5.84706	13.4609	16.8218	7.69232
22.8617	17.4834	16.5407	29.3648	12.6642	20.3275	4.59152	4.23317	10.1533		10.2564	7.25238	38.5538	7.97762	32.1241	26.1086	24.7698	11.6038	8.20514	6.15385	8.9707		6.00242	12.4775	17.1393	7.69232
23.6328	12.6642	4.95268	29.6525	21.5007	29.0393	7.18686	4.59152	10.5222		10.2564	6.8993	38.3554	8.01052	31.9805	26.1086	25.0076	11.6038	8.20514	6.15385	8.82291		6.15385	13.3037	17.0778	7.69232
31.5934	18.4803	16.7109	30.0005	22.1491	21.066	5.13347	4.10678	10.3838		10.2564	6.8993	38.1699	7.69232	32.3403	26.1086	15.8975	11.6265	8.20514	6.15385	9.13052		6.66667	12.3291	17.4208	7.69232
22.5291	12.2861	5.66361	30.2198	12.2861	29.7741	7.18686	4.10678	10.5721		10.2564	6.8993	37.9972	7.82787	32.214	26.4737	15.8975	11.6038	8.20514	6.17518	8.9707		6.66667	13.4218	17.3528	7.69232
23.3516	18.4803	15.6618	28.8462	22.1491	21.066	5.13347	4.23317	10.3203		10.2564	7.25238	37.5622	7.57171	32.5954	26.4737	14.9071	11.6038	8.20514	6.23874	8.82291		6.66667	12.1572	17.6458	7.70939
32.6507	11.7363	5.8278	28.8462	12.9588	29.7741	7.18686	4.59152	10.1144		10.2564	7.25238	37.4078	7.81106	32.9685	26.8338	24.807	11.6038	8.10841	6.34325	9.13052		6.66667	13.4218	17.5412	7.76039
22.1491	18.4803	16.0779	28.8462	22.7376	21.066	4.59152	4.23317	10.3838		10.2564	7.57171	37.2105	7.57171	32.8366	26.7455	25.0654	11.6038	7.96112	6.48673	8.9707		6.66667	12.3291	17.4661	7.84465
22.8617	11.0745	5.8278	28.8462	12.2861	29.7741	7.18686	4.59152	10.2564		10.2564	7.39601	37.0262	7.81106	33.2109	26.5976	15.3846	11.6038	7.84465	6.66667	8.82291		6.66667	13.0543	17.8016	7.46679
32.3313	19.426	16.5976	28.8462	23.4725	21.066	5.13347	5.13347	10.1792		10.2564	7.28856	36.8554	7.57171	33.5692	26.8877	14.685	11.247	7.76039	6.88022	9.13052		6.66667	13.0543	17.772	7.62363
22.1916	10.4612	5.8278	28.8462	12.9588	29.7741	7.18686	4.10678	10.1533		10.2564	7.57171	36.4211	7.81106	33.4082	26.7455	24.8969	11.247	7.70939	7.12434	8.9707		6.68637	13.0543	18.131	7.69232
22.7376	19.426	15.6618	27.4725	23.9894	21.7795	5.13347	4.10678	10.5222		10.2564	7.34248	36.2365	7.57171	33.7372	27.0243	14.8718	11.247	8.20514	7.17949	8.82291		6.74511	12.6969	18.131	7.69232
32.0676	9.90536	6.86813	27.4725	24.3407	30.4913	7.18686	4.10678	10.5222		10.2564	7.12434	36.0072	7.81106	33.5692	26.8877	14.8718	11.6038	8.20514	7.17949	9.13052		6.84189	12.6969	18.131	7.69232
22.5291	19.426	16.0779	27.4725	12.2861	21.7795	4.59152	4.10678	10.7814		10.2564	6.97512	35.5478	7.57171	33.8967	26.7455	14.4503	11.6038	8.20514	7.17949	9.07273		7.46679	12.6969	18.4971	7.69232
31.861	9.21457	6.14304	27.4725	25.0663	30.4913	7.25982	4.23317	10.5596		10.2564	6.8993	35.3251	7.81106	33.7372	26.5976	24.7486	11.5242	8.10841	7.17949	9.4281		7.62363	12.6969	18.4971	7.69232
22.1491	19.426	16.5976	27.4725	12.9588	21.7795	5.13347	4.59152	10.3203		10.2564	6.88022	34.8718	8.02692	34.0553	26.4687	25.0391	11.094	7.96112	7.17949	9.4281		7.69232	12.3291	18.4971	7.69232
22.8617	9.90536	5.8278	27.4725	25.5509	31.2257	7.47445	5.13347	10.5596		10.2564	6.68637	34.6676	8.26899	34.3858	26.3143	14.359	10.9748	7.84465	7.19779	9.79743		7.70939	12.3504	18.8562	7.69232
31.7126	19.426	16.0191	27.4725	26.2431	22.5172	5.13347	5.52892	10.3203		10.2564	6.56731	34.4774	8.02692	34.1748	26.5976	14.359	10.9027	7.76039	7.25238	10.1533		7.76039	12.4141	18.8562	7.69232
22.5291	9.21457	5.8278	27.4725	12.2861	31.2257	7.81907	5.13347	10.5596		10.2564	6.8993	34.036	8.26899	34.4011	26.4687	14.221	11.247	7.70939	7.34248	10.1144		8.34812	12.103	18.8562	7.69232
31.6233	19.426	16.5976	27.4725	25.2164	22.5172	5.80786	5.23513	10.3838		10.2564	6.8993	33.8656	8.4887	34.6335	26.3592	24.8969	11.247	7.69232	7.46679	10.3838		8.45766	12.2327	18.8562	7.17949
22.8617	8.68758	5.8278	27.4725	25.9175	31.9432	8.21355	5.52892	10.6711		10.2564	6.8993	33.4318	8.26899	34.4011	26.2693	25.1753	11.247	7.69232	7.62363	10.6711		8.59645	11.9609	19.2017	7.19779
31.3235	19.426	16.0191	27.4725	12.9588	22.5172	5.52892	5.9866	10.5596		10.2179	7.25238	33.2741	8.02692	34.2824	26.1991	13.8462	11.247	7.69232	7.69232	10.5721		8.73303	12.103	19.078	7.25238
24.0286	8.00955	5.8278	27.4725	24.3019	31.9432	8.21355	6.24514	10.7814		10.0753	7.25238	32.8246	8.26899	33.8617	26.1488	13.8462	11.247	7.69232	11.5698	10.9027		8.77808	11.806	18.9813	7.34248
30.9904	20.4204	16.5976	27.4725	25.2538	22.5172	5.9866	6.49338	10.5596		9.95718	7.57171	32.6317	8.02692	33.4436	26.1187	13.9973	11.247	7.62363	11.6941	10.818		8.85266	11.9609	18.9119	6.97512
25.2164	8.68758	5.8278	27.4725	12.2861	21.7795	8.21355	6.88727	10.7814		9.86431	7.39601	32.1895	7.81106	30.5376	26.1086	25.0023	11.247	7.46679	10.7692	11.094		8.95603	11.6265	18.8701	7.14277
32.0676	20.6044	15.6618	27.4725	23.6328	32.6773	5.80786	7.25982	10.5596		9.79743	7.28856	32.0175	7.57171	30.4945	26.4737	25.2275	11.2937	7.34248	10.708	10.9748		9.08721	11.6941	19.2222	7.17949
25.8081	8.00955	5.8278	27.4725	24.4567	21.7795	8.21355	7.47445	10.3838		10.2692	7.25238	31.861	7.81106	30.4686	26.4737	25.4609	11.3865	7.76039	10.5721	11.247		9.23078	11.806	19.2222	7.17949
31.861	21.7189	16.0779	26.0989	12.9588	32.6127	6.49338	7.81907	10.2564		10.2564	7.12434	31.6789	7.62363	30.46	26.4737	25.6872	11.5242	7.62363	10.3838	11.467		9.24501	11.5242	19.2222	7.17949
26.5291	7.3972	6.14304	26.0989	24.0286	21.8278	8.21355	8.27747	10.1792		10.2564	6.97512	31.2316	7.46679	30.46	26.4687	13.3333	11.6265	7.46679	7.17949	11.7054		9.28758	11.6941	19.2222	7.17949
31.7126	22.1491	15.3576	26.0627	12.2861	21.1658	5.9866	7.81907	10.1533		10.2564	6.8993	31.0458	7.81106	30.46	26.3143	13.7604	11.6941	7.34248	7.19779	11.467		9.86431	11.806	19.5814	7.17949
27.0921	7.00415	7.3972	25.6615	23.6328	32.2225	8.27747	8.27747	10.1144		10.2564	7.25238	30.8759	7.62363	30.46	26.174	25.4609	11.6265	7.25238	7.25238	11.7054		9.95718	11.5242	19.5814	7.17949
32.9956	22.7376	16.0191	25.3284	24.4567	21.3641	6.57405	8.77208	10.3838		10.2564	7.12434	30.7222	7.46679	30.46	26.4687	25.5486	11.6038	7.19779	11.2821	11.9279		10.0753	11.7054	19.9474	7.17949
27.6437	8.24176	7.7704	25.0663	11.8164	31.8937	8.46634	9.18303	10.2564		10.2564	6.88022	30.5849	7.84465	30.4686	26.3592	25.6462	11.6038	7.17949	11.2821	12.1572		10.2179	11.467	19.9474	7.17949
32.967	23.3516	15.3576	24.8774	23.3516	21.6581	6.49338	8.77208	10.1144		10.2564	6.68637	30.4643	7.76039	30.1171	26.2693	12.8308	11.6265	7.69232	11.2821	11.9609		10.2692	11.6941	20.3196	7.17949
28.318	8.00955	7.7704	24.7634	24.0286	31.4108	8.77208	9.18303	9.95718		10.2564	6.97512	30.3606	8.10841	30.152	26.1991	12.8205	12.0158	7.69232	11.2821	12.2327		10.3076	11.3865	20.3584	6.66667
32.967	23.9894	16.0191	24.7253	11.6556	22.0441	6.88727	9.68581	10.2564		10.7692	6.8993	30.2738	7.96112	30.2042	26.1488	13.5389	12.0158	7.69232	11.2821	12.5196		10.3712	11.094	20.7487	6.66667
28.2847	7.3972	7.7704	24.7253	23.6328	21.585	9.18303	10.1118	10.1014		10.7692	6.8993	30.2042	7.84465	30.2738	26.4687	13.7604	11.9719	7.62363	11.2821	12.4141		10.4595	10.818	20.8246	6.66667
28.6822	24.5722	16.5976	26.0989	11.0745	30.6292	6.49338	10.4703	10.3203		10.708	7.25238	30.152	8.26899	30.3606	26.3592	25.2535	11.9719	7.46679	10.2564	12.7382		10.5721	10.9748	21.231	6.66667
29.1066	7.00415	7.7704	26.0989	23.3516	21.9722	10.2669	10.719	10.1144		10.5721	7.25238	30.0515	8.10841	30.0515	26.2693	25.373	11.9719	7.34248	10.2564	12.6969		10.708	10.6711	21.3422	6.66667
32.967	25.8081	17.2115	26.0989	24.0286	29.8978	6.88727	13.7745	10.3838		10.4595	7.57171	29.9551	7.96112	30.165	26.5926	12.3504	11.9719	7.25238	10.2564	13.0543		10.7692	10.818	21.3976	6.66667
28.8788	8.24176	7.7704	26.0989	11.7363	22.2108	10.2669	14.2633	10.2564		10.3712	7.34248	29.876	8.34812	30.2738	26.5332	13.5389	11.6038	7.14277	10.2564	13.4218		11.2821	10.5596	21.7572	6.66667
32.967	26.3865	16.5976	26.0989	23.6328	21.6581	7.4036	14.7	10.5721		10.3076	7.12434	29.8143	8.26899	30.3606	26.873	13.7604	11.6038	6.97512	6.84189	13.3037		11.2937	10.7814	21.7572	6.66667
28.6822	8.00955	7.7704	26.0989	11.0745	29.2022	10.2669	13.7745	10.5222		10.2692	7.39601	29.7701	8.22115	30.0515	26.8436	25.0076	11.6265	7.34248	6.97512	13.5389		11.3286	10.5721	21.7572	6.66667
29.1066	27.4725	17.2115	26.0989	23.3516	21.8278	7.25982	14.2633	10.5222		10.2179	7.28856	29.7436	8.10841	30.165	26.8338	25.1492	11.6941	7.25238	7.14277	13.7604		11.3865	10.8665	21.7572	6.66667
29.5888	7.3972	7.7704	26.0989	24.0286	21.1658	10.2669	14.7	10.8786		10.5721	7.12434	29.7348	8.45766	29.8716	27.1989	11.9719	11.6265	7.14277	7.17949	13.5486		11.467	10.708	22.1227	6.66667
32.967	27.8138	17.8571	26.0989	10.7284	20.5339	7.81907	13.9645	10.9027		10.4595	6.97512	30.0996	8.34812	29.876	27.1989	11.8948	11.6038	6.97512	7.17949	13.8081		12.0704	10.9748	22.1227	6.66667
29.5888	8.00955	8.7955	26.0989	23.6328	29.4	10.2669	14.3002	10.8786		10.8786	7.28856	29.7348	8.26899	29.4816	27.1989	13.5389	11.6038	6.84189	7.17949	13.6549		12.1896	11.094	22.1227	6.66667
32.967	28.9767	18.3265	26.0989	11.6556	20.789	7.4036	14.7	10.818		10.818	7.12434	30.0996	8.73303	29.4281	27.5591	13.7604	11.6038	6.74511	7.17949	13.9502		12.3077	10.818	22.4824	6.66667
30.4065	7.3972	8.7955	26.0989	24.0286	20.2496	10.2669	15.159	11.094		10.708	6.97512	30.0996	8.59645	29.0458	27.5591	24.8123	11.5242	6.68637	7.17949	13.8557		12.3077	11.0107	22.4824	6.66667
32.967	29.493	17.3752	26.0989	11.0745	28.6372	8.01874	15.6381	10.9748		10.5721	7.28856	30.0996	8.45766	29.0186	27.5591	24.976	11.3865	7.17949	7.19779	14.1839		12.3077	11.247	22.4824	6.66667
30.1573	8.35544	8.7955	26.0989	24.5722	20.5339	10.3181	16.0703	10.9027		10.4595	7.25238	30.0996	8.34812	28.6492	27.4874	11.6941	11.2937	7.17949	7.25238	14.1468		12.3077	11.0107	22.8479	6.66667
30.8684	30.126	17.8571	27.4725	11.8164	27.9291	8.01874	15.6381	10.818		10.3712	7.57171	30.0996	8.76309	28.6492	27.7966	11.5698	10.9027	7.14277	7.34248	14.5048		12.3077	10.7814	22.1227	6.66667
34.3407	8.24176	9.71301	27.5068	25.2164	20.789	10.4703	16.0703	11.094		10.3076	7.39601	30.0996	8.59645	28.6492	27.7113	13.5389	10.8786	7.46679	7.46679	14.8718		12.3077	11.0465	22.4824	6.66667
30.126	30.7152	18.4291	27.6095	11.6556	27.2799	8.71179	16.5549	10.9748		10.2692	7.69232	30.0996	8.45766	28.2936	27.6448	24.6688	10.8786	7.34248	7.62363	14.8718		12.3077	10.8665	22.1227	6.66667
30.7152	9.61538	9.71301	27.7799	25.5509	21.1409	10.719	15.9386	11.2937		10.2564	7.62363	30.46	8.34812	28.3215	27.5972	24.8546	10.8786	7.25238	10.7692	15.2214		12.3077	10.708	21.8054	6.68637
34.3407	31.9497	17.8571	28.0166	12.2861	20.5339	8.27747	16.2335	11.247		10.2564	7.97762	30.0996	8.76309	28.3679	27.5686	25.0496	10.8786	7.62363	10.7692	15.5038		12.3077	11.0107	22.1465	6.74511
30.126	9.61538	9.71301	28.318	25.2164	27.6446	11.0578	16.5867	11.5242		10.2179	7.97762	30.8248	8.59645	28.0368	27.9005	25.2535	10.8786	7.46679	10.7692	15.3846		12.3077	10.7814	21.8657	6.84189
30.7152	32.5639	18.0672	28.6822	25.9175	20.789	8.46634	16.9948	11.247		10.0753	8.26899	30.46	8.45766	28.1118	27.7966	11.3518	10.8786	7.34248	10.7692	15.6977		12.3077	11.0107	22.2649	6.97512
35.3158	9.61538	9.71301	28.8462	11.7363	20.2496	11.2936	17.4538	11.467		9.95718	8.10841	30.8248	8.28488	27.7966	27.7113	13.3037	10.8786	7.25238	9.7436	15.6305		12.3184	10.7814	22.3592	7.14277
30.0005	33.1952	16.9908	28.8462	25.2164	26.9495	7.81907	17.9304	11.2587		9.86431	8.01052	30.8248	8.59645	27.9005	27.602	25.0023	10.8786	7.19779	9.7436	15.9305		12.8615	10.5596	22.7729	7.34248
30.4065	9.61538	10.7284	28.8462	25.8081	20.3793	11.2936	17.4538	11.5242		9.79743	8.34812	30.8248	8.45766	28.0227	27.9005	25.2275	10.8786	7.17949	9.7436	15.7979		12.9125	10.7814	22.8709	7.57171
30.8684	33.7867	16.0779	28.8462	12.2861	19.7221	7.4036	17.9304	11.3865		9.75709	8.26899	30.8248	8.28488	27.7113	27.7966	11.0465	10.8786	7.14277	9.7436	15.6977		12.9836	10.5596	22.5874	7.69232
35.0207	9.21457	10.7284	28.8462	24.7634	27.2799	11.2936	18.1931	11.2587		9.7436	8.10841	30.8248	8.59645	27.7966	27.7113	13.0744	10.8786	7.46679	9.7436	16.021		13.0744	10.3203	22.9168	7.69232
29.493	34.1202	16.5976	28.8462	25.5509	19.9348	6.88727	18.509	11.5242		9.7436	8.41089	30.8248	8.45766	27.4874	27.602	13.3037	10.8786	7.34248	9.7436	15.9717		13.1846	10.1014	22.3592	7.69232
30.0005	10.0002	10.7284	28.8462	11.8164	26.694	11.2936	17.9304	11.3865		9.7436	8.71796	31.1853	8.28488	27.5591	27.9005	24.976	10.8786	7.25238	7.25238	16.3219		13.3136	10.3203	22.6688	7.69232
30.4065	34.3407	16.0191	28.8462	24.5722	20.2496	7.4036	18.1931	11.2937		9.7436	8.53504	30.8248	8.10841	27.1989	27.7966	25.1492	11.247	7.70939	7.34248	16.2168		13.8462	10.1014	22.4765	7.69232
30.8684	9.71301	10.7284	28.8462	25.2164	26.1757	11.3402	18.509	11.247		9.7436	8.82291	31.1853	8.45766	27.2182	27.7113	11.0107	11.247	7.69232	7.46679	16.1029		13.8462	10.3203	22.4824	7.69232
34.7774	34.6688	16.5976	28.8462	12.6642	20.6618	7.25982	18.5942	11.247		9.7436	8.71796	31.1853	8.34812	26.873	27.6448	10.7814	11.247	7.69232	7.62363	16.4183		13.8462	10.1014	22.1227	7.70939
29.3969	9.61538	10.4612	28.8788	24.5722	26.6347	11.4788	17.7235	11.247		10.2564	8.4887	31.55	8.26899	26.9219	27.9805	13.1046	10.8786	8.20514	10.2564	16.3541		13.8462	10.3203	22.4824	7.76039
30.126	34.9668	17.2115	28.9767	25.2164	21.066	7.25982	17.9304	11.0465		10.2564	8.26899	31.1853	8.59645	26.5926	27.9429	24.8546	10.9027	8.10841	10.2564	16.6962		13.8462	10.1014	21.3976	7.84465
35.9512	10.4612	9.90536	29.139	12.2861	25.6674	12.6995	18.1931	10.7814		10.2564	7.82787	31.55	8.45766	26.2693	27.9005	25.0444	10.9748	7.96112	10.2564	16.6805		13.8462	10.3838	21.7572	7.96112
28.9767	35.9512	16.7672	29.3648	24.5722	21.8278	7.81907	18.509	11.0107		10.2564	7.69232	31.9105	8.28488	26.3592	28.2052	10.708	11.094	7.84465	10.2564	17.047		13.8462	10.2179	22.1227	8.10841
29.7161	11.3272	9.71301	29.6525	25.2164	24.6407	12.9868	17.9304	10.818		10.2564	7.28856	31.55	8.10841	26.0531	28.1118	12.943	11.247	8.26899	10.2564	17.047		13.8462	10.0753	21.0444	8.20514
35.6614	35.9512	17.591	30.0005	11.8164	21.9722	7.4036	18.3661	10.6711		10.2564	7.12434	31.9105	8.45766	26.1187	27.9805	24.6368	10.8786	8.10841	10.2564	17.3528		13.8462	10.4595	21.3976	8.20514
29.3969	11.0745	9.21457	30.4065	24.5722	23.614	13.347	18.5942	10.5721		10.2564	7.34248	32.2751	8.34812	25.7689	27.754	24.6634	10.8786	7.96112	10.2564	17.2311		13.8462	10.3203	20.7487	8.20514
35.3158	35.9512	18.4291	30.7152	25.2164	22.2108	7.81907	18.7354	10.5222		10.2564	7.12434	31.9105	8.26899	25.8097	27.5209	10.3838	10.8786	7.84465	10.2564	17.5412		13.8462	10.1014	21.0819	8.20514
29.7161	12.2861	8.7955	30.9904	11.6556	21.6581	13.347	18.9313	10.8786		10.7692	7.39601	32.2751	8.22115	25.4764	27.3002	12.8205	10.8786	8.26899	10.2564	17.4661		13.8462	9.90422	20.8246	8.20514
35.0207	36.9094	17.9099	31.3235	25.2164	23.6363	7.4036	19.1802	10.8786		10.708	7.28856	32.6357	8.20514	25.5486	27.0777	13.1046	10.8786	8.10841	10.2564	17.8016		13.8462	10.2179	20.9254	8.20514
29.493	11.7363	8.7955	31.5934	11.6556	22.0441	13.347	19.4801	10.7814		10.5721	7.12434	32.2751	8.59645	25.6411	26.8338	24.1897	10.8786	7.96112	9.23078	17.772		13.8462	10.0753	20.7487	8.20514
30.1573	36.9605	18.6833	31.5934	25.2538	22.6804	7.81907	18.8755	10.5596		10.4595	6.97512	33.0003	8.45766	25.7536	26.6075	10.2179	10.9027	7.84465	9.23078	18.131		13.8462	10.3838	21.0507	8.20514
36.1345	11.3272	8.7955	31.5934	25.8081	22.2108	13.347	19.1802	10.3838		10.3712	8.4887	32.6357	8.34812	25.4609	26.3742	10.0753	10.5721	8.26899	9.23078	18.131		13.8462	10.2179	20.5128	8.20514
28.5833	37.1133	19.5229	31.5934	11.6556	22.7963	7.4036	19.4801	10.2564		10.3076	8.26899	33.0003	8.26899	25.6051	26.6075	12.943	10.6711	8.22115	9.23078	18.4971		13.8462	10.5721	20.8246	8.20514
29.3969	11.0745	8.7955	31.5934	25.5509	21.9722	13.347	19.5072	10.1792		10.2692	7.82787	33.3334	8.22115	25.7536	26.3742	23.7287	10.818	8.10841	9.23078	18.4971		13.8462	10.4595	19.9474	8.20514
30.126	37.3667	20.2814	31.5934	26.0627	21.9482	7.81907	19.5072	10.5222		10.7692	7.69232	33.0003	8.20514	25.8708	26.6075	23.7896	10.8786	7.96112	9.23078	18.8562		13.8462	10.3712	20.3067	8.20514
35.9512	12.2861	8.7955	31.5934	11.6556	22.5406	13.347	18.4805	10.2179		10.7692	8.01052	33.2386	8.71796	25.5486	26.3742	10.0753	10.8786	8.34812	9.23078	19.2017		13.8462	10.3076	20.6279	8.20514
27.6437	37.7185	19.8107	31.5934	25.2164	22.1633	8.27747	18.509	10.3838		10.7692	7.82787	33.4869	8.71796	25.6411	26.1488	9.90422	10.8786	8.26899	9.23078	19.0366		13.8462	10.2179	19.9474	8.71796
28.2847	11.7363	8.7955	31.5934	25.9175	22.2108	13.347	18.5942	10.1014		10.7692	8.10841	33.1593	8.71796	25.7536	26.3742	12.8205	10.8786	8.10841	9.23078	19.2769		13.8462	10.0753	19.5814	8.71796
28.9767	37.7185	20.6044	31.5934	12.6642	21.438	7.81907	18.7354	9.86431		11.2821	8.01052	33.7723	8.71796	25.4609	26.1539	23.3545	10.8786	8.45766	9.23078	19.0849		13.8462	9.95718	19.9474	8.71796
35.6614	12.6642	9.21457	31.5934	24.5722	21.9722	13.347	18.9313	10.1144		11.2821	7.97762	33.4318	8.59645	25.6051	25.952	23.4388	10.5222	8.34812	9.23078	19.3518		13.8462	10.3203	19.2222	8.71796
27.4725	37.3667	21.4567	31.5934	25.2164	21.5606	8.27747	19.1802	9.95718		11.2821	8.26899	34.0939	8.45766	25.7536	25.7689	10.1014	10.5222	8.26899	9.23078	19.6284		13.8462	10.1014	19.5814	8.73303
28.2847	12.4387	9.71301	31.5934	25.8081	21.8278	13.347	19.4801	9.85097		11.2821	8.10841	33.7411	8.85266	25.4609	25.6051	9.90422	10.5721	8.59645	7.17949	19.4939		13.8462	9.90422	18.4971	8.77808
36.6529	36.986	22.361	31.5934	12.6642	21.5606	8.77208	19.8288	9.79743		11.2821	8.01052	34.3628	8.77808	25.6051	25.4609	9.7301	10.6711	8.45766	7.17949	19.7952		13.8462	9.7301	18.8562	8.85266
27.0921	13.5287	9.71301	31.5934	24.5722	21.7795	13.347	19.1802	9.45595		11.2002	7.82787	34.0515	8.73303	25.7536	25.3315	12.7382	10.818	8.34812	7.19779	19.7019		13.8462	9.58029	19.2222	8.95603
27.8138	36.5756	23.3112	30.2198	25.2164	20.5339	9.18303	19.4801	9.08721		11.5698	7.69232	34.6031	8.71796	25.4609	25.1753	13.0744	10.8786	8.26899	9.7436	20.0263		13.8081	9.4281	18.131	9.08721
36.3687	13.0314	10.4612	30.2198	12.6642	21.7795	13.347	19.5072	9.24501		11.467	7.62363	34.2785	8.71796	25.5486	25.4609	23.0313	10.9027	8.22115	9.7436	20.3584		13.6838	9.24501	18.4971	9.23078
27.0573	36.2648	24.3019	30.2198	24.7634	20.5339	8.77208	18.4805	8.95603		11.3518	7.57171	34.8794	8.71796	25.6411	25.3367	23.1395	10.9027	8.20514	8.71796	20.3196		13.5777	9.58029	17.772	9.23078
27.6437	14.0083	9.90536	30.251	25.2538	22.5172	13.347	18.4805	9.17362		11.2002	7.82787	34.5422	9.08721	25.3367	25.2327	23.219	10.8786	8.20514	8.71796	20.6725		13.4902	9.45595	18.131	9.23078
37.4927	35.8198	25.2538	30.3444	13.5982	19.5072	9.18303	18.4805	8.9707		11.0703	7.69232	34.8417	8.95603	25.4609	25.1492	10.0753	10.8786	8.10841	6.74511	21.0319		13.4218	9.35811	17.4661	9.23078
27.0573	13.8048	9.71301	30.4995	25.3284	22.0441	13.347	18.1931	9.24501		10.9629	7.62363	34.819	8.85266	25.1492	25.0391	9.86431	10.5222	8.45766	6.84189	21.0319		13.3727	9.7301	17.8016	9.23078
27.6437	35.4491	9.71301	30.7152	25.6615	19.5342	8.77208	17.9304	9.13052		10.8786	7.62363	34.8114	8.76309	25.2327	24.9233	13.0543	10.5721	8.34812	9.23078	21.3422		13.3432	9.58029	17.4661	9.7436
37.3161	15.1099	10.4612	30.9904	13.7363	21.585	13.347	17.7235	9.45595		10.818	7.62363	34.8114	8.59645	25.3367	24.363	22.7729	10.6711	8.26899	9.23078	21.642		13.3333	9.4281	17.4208	9.7436
27.6437	35.182	9.90536	31.3235	25.8081	18.5942	8.27747	17.5742	9.4281		10.7814	7.62363	34.8114	8.45766	25.0391	24.807	22.8479	10.818	8.59645	9.23078	21.9497		13.3333	9.24501	17.047	9.7436
38.5595	16.0779	10.4612	31.5934	26.4222	21.1409	13.347	16.4592	9.4281		10.7692	7.62363	34.8114	8.34812	25.1492	24.1897	9.90422	10.8786	8.45766	9.08721	21.8175		13.3333	9.08721	17.4057	9.7436
28.2847	35.0207	9.90536	31.5934	14.858	18.7354	7.81907	16.4271	9.45595		11.2821	7.62363	34.8114	8.77808	25.2327	24.037	9.7301	10.5222	8.28488	7.17949	22.0751		13.3333	9.4281	16.6805	9.7436
38.3141	15.6618	9.71301	31.5934	25.2164	20.6618	13.347	16.4271	9.53902		11.2821	7.62363	35.1759	8.73303	25.3367	23.9054	12.943	10.5721	8.10841	8.02692	22.2885		13.3136	9.24501	17.047	9.7436
28.8788	34.9668	10.7284	31.3235	25.8081	18.9313	8.27747	16.4271	9.67589		11.2821	7.62363	34.8114	8.71796	25.0391	23.7564	22.4297	10.6711	8.45766	8.20514	22.4941		13.1846	9.08721	15.5968	10.2564
37.9926	16.7109	10.7284	30.9904	26.4222	20.2496	13.347	16.4271	9.86431		11.2821	7.62363	35.1759	8.59645	25.1753	23.6121	22.5291	10.818	8.34812	8.20514	22.7093		13.0744	8.95603	15.9552	10.2564
29.5888	35.9512	11.6556	30.7152	15.3576	18.1931	7.81907	15.4004	10.3203		11.2821	7.62363	35.5367	8.45766	25.3315	23.4892	22.6398	10.8786	8.26899	8.20514	22.4765		12.9836	8.76309	16.3219	10.2564
38.7791	16.5407	11.6556	30.4995	23.9894	19.9348	12.3203	15.4004	10.5596		11.2821	7.57171	35.1759	8.34812	25.4609	23.3882	9.86431	10.8786	8.22115	6.48673	22.7093		12.9125	9.08721	16.6805	10.2564
30.4065	35.9512	11.6556	30.3444	24.5722	18.4805	8.27747	15.4004	10.7814		11.2821	7.39601	35.9011	8.77808	25.1753	23.3094	9.63503	10.8786	8.71796	6.66667	22.9341		12.8615	8.95603	15.2989	10.2692
38.2648	17.8571	12.2861	30.251	25.2164	20.5339	12.3203	15.4004	11.0465		11.2821	7.28856	35.5367	8.73303	25.3315	22.7614	12.8205	10.8786	8.59645	8.45766	23.1679		12.8308	8.76309	15.6305	10.3076
31.3235	35.9512	11.7363	30.2198	25.8081	17.4538	7.81907	15.4004	11.3518		11.2821	7.25238	35.9011	8.71796	25.5074	23.2359	13.1046	10.9027	8.45766	8.34812	22.8709		12.8205	9.08721	14.8718	10.3712
37.7935	17.8571	11.0745	30.2198	16.5976	20.3793	12.3203	15.4004	11.2002		11.2821	7.62363	36.2909	8.71796	25.7025	22.4941	22.2649	10.5721	8.34812	8.26899	23.0484		12.8205	8.95603	15.2473	10.9629
32.3313	36.9094	10.7284	30.2198	23.3516	17.4538	8.27747	15.4004	11.5698		11.2821	7.62363	35.9158	8.71796	25.4609	22.2176	22.4004	10.6711	8.76309	8.22115	23.2359		12.8205	9.17362	14.5048	11.0703
38.6817	17.8571	10.4612	30.2198	23.9894	20.2496	12.3203	15.4004	11.9719		11.2821	7.97762	36.3271	8.71796	25.6051	22.3886	22.5291	10.818	8.59645	8.20514	23.4332		12.6865	8.95603	14.8718	11.2002
33.1952	36.5756	9.90536	30.2198	24.5722	16.4271	8.01874	15.4004	12.4035		11.2821	7.97762	36.6156	9.23078	25.3315	22.093	22.6398	11.0107	8.45766	8.20514	23.6399		12.572	8.71796	14.1468	11.3518
38.3141	19.2308	9.21457	30.2198	17.2115	20.789	12.3203	15.4004	12.8615		11.2821	7.97762	36.2909	9.23078	25.4609	21.8175	9.86431	11.247	8.34812	8.20514	23.3545		12.4775	8.95603	14.5048	11.5242
33.9261	36.2648	9.90536	30.2198	23.3516	16.4271	8.71179	15.4004	13.3727		11.2821	8.01052	36.5221	9.23078	25.1492	21.5629	9.63503	10.8786	8.77808	8.20514	23.5284		12.4035	8.76309	14.0816	11.6941
37.9926	19.1324	9.21457	30.2198	23.9894	20.5339	12.3203	15.4004	13.8557		11.2821	8.10841	36.7697	9.23078	25.2327	21.3299	12.943	10.8786	8.73303	8.10841	23.7121		12.3504	9.08721	13.5389	11.7949
34.3407	36.0561	8.68758	30.2198	17.591	15.4004	8.27747	15.4004	8.71796		11.2821	7.82787	36.4428	9.23078	24.9233	21.1006	22.1999	10.5222	8.71796	7.96112	23.9054		12.3184	8.95603	13.9502	11.7949
34.7503	35.9512	8.00955	30.2198	22.7376	20.3793	12.363	15.4004	8.53504		11.2821	7.97762	37.0511	9.23078	25.0391	20.875	22.2649	10.5222	9.08721	7.84465	23.6399		12.3077	9.35811	13.3037	12.3077
39.07	35.9512	8.7955	28.8462	23.3516	15.4004	8.01874	15.4346	8.10841		11.2821	7.62363	36.7124	9.7436	25.1492	20.6406	22.3416	10.5222	8.95603	7.76039	23.8393		12.3077	9.24501	12.6137	12.3077
35.0207	35.8198	8.7955	28.8462	23.9894	20.3275	12.4903	15.5367	8.41089		11.7949	7.62363	37.3656	9.7436	25.2327	20.4165	22.4297	10.5721	8.85266	7.70939	24.0097		12.3077	9.58029	13.0744	12.3077
38.6817	36.5756	9.71301	28.8462	18.6833	14.3737	8.71179	15.7054	8.34812		11.7949	7.69232	37.0156	9.7301	25.3367	20.1833	9.86431	10.2564	8.76309	7.69232	24.1897		12.3077	9.41414	12.3929	12.3077
35.7143	36.2648	11.7363	28.8462	22.1491	21.066	12.6995	15.9386	8.70286		11.7949	7.39601	37.7124	9.58029	25.0391	20.4165	9.63503	10.3838	9.08721	6.66667	24.3792		12.3077	9.17362	12.1572	12.3077
38.3141	35.6349	11.0745	28.8462	22.7376	14.3737	8.27747	16.2335	8.70286		11.7949	7.57171	37.3515	9.45595	25.1492	20.1833	12.8205	10.1144	8.95603	6.66667	24.0206		12.3077	8.95603	11.467	12.8205
36.0561	34.423	11.3272	28.8462	23.3516	21.066	12.9868	15.4004	8.70286		12.3077	7.62363	54.8527	9.35811	25.2327	19.9539	22.0274	10.1533	8.85266	6.66667	24.168		12.3077	9.17362	11.9279	12.8205
36.4982	33.9261	10.4612	28.8462	19.083	13.347	8.77208	15.4004	8.73303		12.3077	7.62363	54.7351	9.28758	25.3367	19.7286	22.1049	9.79743	8.76309	6.66667	24.3252		12.3077	8.95603	11.247	12.6657
37.9926	33.5345	11.0745	28.8462	20.9225	21.7795	12.3203	15.4004	9.13052		12.3077	7.25238	38.0767	9.24501	25.4609	19.4939	9.86431	9.79743	9.08721	6.66667	24.4922		12.3077	8.76309	11.0107	12.9735
36.986	34.3407	10.4612	28.8462	21.5007	13.347	8.27747	15.4004	9.24501		12.1896	6.84189	37.7124	9.23078	25.6051	19.2701	9.63503	9.85097	8.95603	6.66667	24.168		12.3077	8.59645	10.3838	12.8205
37.7185	33.7867	11.0745	28.8462	22.1491	21.7795	12.3203	15.4004	9.67589		12.0704	6.48673	54.1215	9.23078	25.3315	19.4939	12.7382	9.95718	8.85266	6.66667	24.3252		12.3077	8.45766	10.818	12.6865
37.9926	33.2236	10.4612	28.8462	22.7376	13.347	8.83196	14.3737	10.1144		11.9719	6.19644	54.012	9.23078	25.5074	19.2769	21.6359	9.67589	9.24501	6.66667	24.4922		12.3077	8.34812	10.2564	12.572
38.852	33.9261	9.90536	28.8462	18.4291	21.7795	12.3203	14.3737	10.1792		11.8948	6.42563	38.4376	9.23078	25.2535	19.0849	21.6906	9.85097	9.08721	6.66667	24.6688		12.8205	8.76309	10.1792	12.9836
39.3347	33.5345	10.7284	27.4725	20.9225	13.347	8.71179	14.3737	10.2564		11.8394	6.25978	38.0767	9.7436	25.4609	18.9189	9.58029	9.53902	8.95603	6.66667	24.3792		12.6865	8.59645	10.1533	12.9125
38.6817	33.1952	10.4612	27.4725	21.5007	22.5172	12.3203	14.3737	10.6711		11.806	5.84706	53.4048	9.7436	25.6051	19.2017	9.45595	9.67589	8.85266	6.66667	24.5137		12.572	8.45766	10.1533	12.8615
40.3996	32.5639	9.90536	27.4725	17.8571	12.3203	8.71179	14.3737	10.818		11.7949	5.45136	38.7714	9.7436	25.3315	19.0366	12.6969	9.41414	9.28758	6.66667	24.1407		12.4775	8.85266	10.5222	12.8308
39.9298	33.1952	10.7284	27.4725	20.4204	22.5172	12.3203	14.3737	11.0107		11.7949	5.80191	38.4376	9.7436	25.4609	19.2701	21.2496	9.4281	9.24501	6.66667	24.2549		12.3291	8.77808	10.5222	12.8205
41.3231	32.5639	10.4612	27.4725	20.9225	12.3203	9.18303	14.3737	11.467		11.7949	5.45136	52.8006	9.7436	25.1753	18.9119	21.3299	9.07273	9.23078	6.66667	24.3792		12.1896	9.24501	10.5222	12.8205
40.9792	33.1952	11.0745	27.4725	21.5007	22.5172	12.3203	14.3737	11.7054		11.7949	5.07667	39.0048	9.7436	25.3315	19.0297	21.4222	8.73303	9.23078	6.66667	24.0206		12.0704	9.08721	10.2179	12.8205
41.935	32.5639	10.7284	27.4725	18.4291	12.363	8.83196	14.3737	12.1572		11.7949	5.45136	38.6832	9.7436	25.5074	16.5539	21.5263	8.41089	9.58029	6.66667	24.168		11.9719	9.41414	9.90422	12.8205
42.3157	31.9497	11.6556	27.4725	20.9225	22.5172	12.3203	14.4103	12.3504		11.7949	5.07667	52.2977	9.7436	25.7025	16.2168	9.4281	8.53504	9.4281	6.66667	24.3252		12.4035	9.17362	9.63503	12.8205
41.7772	31.3536	11.0745	27.5068	21.3244	12.4903	8.71179	14.5196	12.4141		11.7949	5.45136	39.2702	9.7436	25.4609	15.9057	9.24501	8.9707	9.24501	6.68637	24.0097		12.3504	8.95603	9.41414	12.8205
42.427	30.7152	11.8164	27.6095	17.8571	22.5172	11.2936	14.7	12.5196		11.7949	5.80191	38.9373	9.7436	25.6051	16.0947	12.6969	8.71796	9.58029	6.74511	24.1407		12.3184	9.24501	9.17362	12.8205
41.163	30.126	11.6556	26.4222	20.9225	11.7061	9.18303	14.9489	12.943		11.7949	5.45136	51.6958	9.7436	25.7689	15.8311	21.1255	8.82291	9.4281	6.84189	24.2386		12.3077	9.08721	8.95603	12.8205
42.4048	30.7152	12.2861	26.671	21.5007	22.5172	11.3402	14.3002	13.0543		11.7949	5.07667	51.6016	10.2564	25.952	15.5968	21.1814	8.53504	9.24501	6.97512	23.7896		12.3077	9.45595	8.71796	13.3333
43.0013	30.126	11.7363	26.9875	18.4291	12.0171	8.77208	14.3737	13.0543		11.7949	5.45136	39.4905	10.2564	25.7025	14.9071	21.2496	8.71796	9.08721	7.14277	23.8613		12.3077	9.35811	8.4887	13.3136
40.586	29.493	12.2861	27.3693	21.3244	22.5172	11.4788	14.3737	13.4218		11.7949	5.12821	39.1797	10.2564	25.886	15.3675	21.3299	8.41089	9.45595	7.34248	23.4388		12.3077	9.7301	8.26899	13.1846
43.0013	28.6822	11.7363	27.7799	21.7189	12.3203	9.18303	14.3737	13.4218		11.7949	4.83794	51.007	10.2564	26.038	14.5951	21.4222	8.53504	9.35811	6.23874	23.534		12.6865	10.0753	8.4887	13.0744
41.3231	29.1066	12.2861	26.671	17.9099	22.5172	11.7061	14.4103	13.4218		11.7949	5.0507	39.6865	10.2564	26.2091	13.8081	21.5263	8.70286	9.24501	6.34325	23.1395		12.572	9.86431	8.26899	12.9836
43.6545	28.318	11.8164	26.9875	21.5007	21.8278	8.77208	14.5196	13.7795		11.7949	5.45136	39.4039	10.2564	26.3991	14.2855	21.642	8.34812	9.08721	6.48673	23.2586		12.4775	9.63503	7.96112	12.9125
42.137	27.6437	12.6642	27.3693	22.1491	11.3402	12.0171	14.7	13.7795		11.7949	5.45136	50.4158	10.7692	26.5976	13.5389	21.7692	8.34812	8.95603	6.66667	23.3545		12.4035	9.41414	7.62363	13.3727
44.9115	27.0921	12.2861	27.4725	17.591	21.9722	8.27747	14.9489	13.7795		11.7949	5.12821	39.8287	10.7692	26.7455	13.3037	9.63503	8.34812	9.35811	6.84189	22.9341		12.3504	9.63503	7.34248	13.3432
41.7094	26.671	12.9588	27.4725	22.1916	11.4788	12.3203	14.3002	13.7795		11.7949	5.27982	39.5405	10.7692	26.9121	12.9735	9.4281	8.41089	9.24501	6.97512	23.0313		12.3184	9.4281	7.12434	13.3333
45.6615	26.3865	12.6642	27.4725	16.9908	21.8278	8.83196	14.3737	13.7795		11.806	5.0507	49.8282	10.7692	27.0971	12.6657	9.24501	8.10841	9.08721	6.15385	22.6398		12.8205	9.24501	7.34248	13.3333
41.3231	27.0573	13.5982	27.4725	23.0262	21.066	12.3203	14.3737	14.1468		11.8394	5.27982	49.7516	10.7692	26.8485	12.3929	9.08721	8.26899	8.95603	6.15385	22.7614		12.6865	9.08721	7.12434	13.8462
46.4806	26.4222	13.5287	27.4725	16.0779	11.7061	8.71179	14.3737	14.1468		11.8948	5.45136	39.9672	10.7692	27.0632	12.1572	12.6969	8.34812	9.35811	6.15385	22.4004		12.572	9.41414	6.88022	13.8462
42.137	27.0573	12.9588	27.4725	23.4725	20.789	12.3203	14.3737	13.9973		11.467	5.45136	39.6865	11.2821	27.2954	11.9279	13.0543	8.41089	9.24501	6.15385	22.5291		12.4775	9.17362	6.66667	13.8081
47.3652	26.4222	13.7363	27.4725	23.9894	11.0578	9.18303	14.3737	13.5486		11.5698	5.07667	49.172	11.2821	27.5209	11.6941	21.416	8.53504	9.08721	6.15385	22.1406		12.4035	9.41414	6.42563	13.6838
43.0232	27.0573	13.5287	27.4725	16.5976	20.5339	12.3203	14.3737	13.3727		11.6941	5.07667	40.4186	11.2821	27.2954	11.3518	21.5263	8.71796	8.95603	6.15385	22.2649		12.8205	9.17362	6.66667	13.5777
47.7817	26.4222	12.9588	26.0989	23.9894	11.4788	8.77208	14.3737	13.2344		11.2821	4.72798	40.1215	11.2821	27.5209	10.5721	21.5385	8.41089	8.85266	6.15385	21.9077		12.6865	9.41414	6.42563	13.9502
48.2337	26.9875	13.5287	26.135	24.3407	20.3793	12.3203	14.3737	13.1346		11.2821	4.83794	39.8287	11.2821	27.754	11.0465	21.5385	8.53504	8.76309	6.15385	22.0573		12.572	9.17362	6.19644	13.8081
42.6046	26.0627	12.9588	26.2431	15.6618	11.7061	8.27747	14.3737	13.0744		11.2821	5.0507	48.5964	11.2821	27.9805	10.3203	21.5385	8.70286	8.59645	6.15385	21.733		12.4775	9.41414	5.84706	13.626
48.3899	25.2538	13.7363	26.4222	23.9894	20.2496	12.3203	14.3737	13.0543		11.2821	4.72798	40.9294	11.2821	27.754	10.1014	21.5385	8.70286	8.45766	6.15385	21.9077		12.9125	9.17362	6.00242	13.4609
43.4379	25.8081	13.5287	26.671	24.5722	19.3716	7.81907	14.3737	13.0543		11.2821	4.72798	40.6166	11.2821	27.9805	9.86431	9.90422	8.70286	8.85266	6.15385	21.5263		12.8205	9.4281	5.73351	13.8081
48.7782	25.2164	14.1423	26.9875	25.0663	12.0171	12.3203	14.3737	13.0543		11.2821	4.72798	40.3079	11.2821	28.2098	9.63503	9.7301	8.70286	8.76309	6.15385	21.5934		12.6865	9.7301	5.98047	13.6838
43.0232	24.5722	14.858	26.0627	16.0779	19.0976	8.27747	14.3737	13.0543		11.2821	4.83794	48.0877	11.7949	28.4419	9.41414	9.58029	8.70286	8.59645	6.15385	21.1255		12.572	9.58029	5.73351	13.5777
48.3899	25.2164	14.6018	26.0989	24.3407	11.4788	12.3203	14.3737	12.943		11.2937	4.58681	41.4371	11.7949	28.2098	9.17362	9.41414	8.70286	8.45766	6.15385	21.1814		12.9836	9.86431	5.98047	13.9502
49.1827	24.7634	15.3576	26.0989	24.7634	18.9313	8.83196	14.3737	13.2344		11.3286	4.83794	41.1345	11.7949	28.4419	8.9707	13.0543	8.70286	8.76309	6.15385	21.2496		12.9125	10.1014	5.73351	13.8081
43.8916	25.5509	14.858	26.0989	15.3576	11.9732	12.3203	14.3737	13.1046		11.3865	5.0507	40.8361	11.7949	28.6676	9.24501	21.0257	8.70286	8.59645	6.15385	20.8246		12.8205	10.3838	5.98047	13.6549
48.565	25.3284	15.6618	26.135	24.7634	19.615	8.01874	14.3737	12.943		11.467	5.45136	47.5156	11.7949	28.9005	9.13052	21.0257	8.70286	8.45766	6.17518	20.9191		13.1846	10.2179	5.84706	13.3727
43.4379	26.2431	15.5408	26.2431	25.2538	12.5324	8.71179	14.3737	12.8205		11.0703	5.45136	41.6492	11.7949	29.1272	8.95603	21.0257	9.07273	8.34812	6.23874	21.0257		13.0744	10.5596	6.17518	13.5486
47.6036	25.8081	14.1423	25.0663	14.7944	19.615	12.3203	14.3737	13.1046		11.2002	5.80191	41.3354	11.7949	29.3565	8.71796	21.0257	9.07273	8.26899	7.69232	20.6152		13.4609	10.6711	5.98047	13.3037
48.565	26.4222	15.3576	25.3284	25.3284	12.363	8.71179	14.3737	12.943		11.3518	5.84706	46.9476	11.7949	29.5885	8.53504	9.86431	9.07273	8.73303	7.69232	20.6725		13.3136	10.3838	6.19644	13.0744
43.0232	25.9175	13.5287	25.6615	25.6615	19.2898	12.3203	14.3737	12.8205		11.467	5.54701	42.1544	11.7949	29.3565	8.41089	9.63503	9.07273	8.59645	7.69232	20.7423		13.6838	10.5596	6.42563	13.3037
47.6036	26.671	12.9588	26.0627	14.1423	13.0677	8.27747	14.3737	12.6137		11.0703	5.73351	41.8507	11.7949	29.5885	8.34812	13.0744	9.4281	8.45766	7.69232	20.3196		13.5777	10.3203	6.66667	13.0744
42.6046	26.3865	13.7363	24.7253	25.8081	18.8476	12.3203	14.3737	12.8513		11.2002	5.52325	41.5512	11.7949	29.3565	8.34812	20.5128	9.4281	8.26899	7.69232	20.4165		13.9502	10.5596	6.88022	13.3037
47.6828	27.2657	13.5982	24.7253	26.4222	13.7745	7.81907	14.3737	12.6657		11.2821	5.73351	46.3841	12.3077	29.5885	8.70286	20.5128	9.4281	8.02692	7.70939	20.5257		13.8081	10.2564	6.66667	13.0744
42.137	27.1964	13.5982	24.7253	14.7944	18.3661	12.3203	14.3737	12.943		11.2821	5.84706	42.3691	12.3077	29.3699	8.70286	20.5128	9.45595	8.28488	7.76039	20.1507		13.6838	10.3838	6.88022	13.3037
45.3505	28.1845	14.6018	24.7253	25.8081	14.2633	8.27747	14.3737	12.8205		10.7692	6.17518	42.0545	12.3077	29.1587	8.4887	20.5128	9.53902	8.10841	7.84465	20.2872		13.9973	10.1144	7.12434	13.0744
46.1547	28.1845	14.6018	24.7634	26.4222	18.8476	12.3203	14.3737	13.1346		10.7692	6.17518	45.8251	12.3077	29.4281	8.26899	20.5128	9.95718	7.96112	7.96112	19.9144		13.7604	10.2564	7.39601	13.3037
46.9853	28.1845	15.3576	24.8774	14.1423	13.7745	8.83196	14.3737	13.0744		10.7692	6.25978	42.5672	12.3077	29.2353	8.10841	20.5128	10.1144	8.28488	8.10841	20.0263		13.9973	9.95718	7.28856	13.0744
47.8409	29.139	14.7944	25.0663	25.8081	18.509	12.3203	14.3737	13.3727		10.2564	6.42563	42.2665	12.3077	29.5307	8.01052	9.7301	10.5596	8.10841	8.20514	19.6552		13.7604	10.1144	7.57171	12.8513
43.0232	29.139	15.3576	25.3284	26.4222	14.2633	8.71179	14.3737	13.2344		10.2564	6.17518	45.2708	12.3077	29.3565	8.26899	9.58029	10.6711	7.96112	8.20514	19.7952		13.9973	9.86431	7.34248	12.6137
44.6798	29.139	14.7944	25.6615	14.7944	18.2798	12.3203	14.3737	13.5389		10.2564	6.17518	42.7737	12.8205	29.6772	8.10841	13.1346	10.818	7.84465	8.20514	19.4128		13.7604	10.1014	7.57171	12.8513
45.6615	30.126	15.3576	26.0627	25.8081	14.7	8.27747	14.4103	13.4609		10.2564	6.25978	42.4621	12.8205	30.0121	8.41089	20	10.8786	8.26899	8.20514	19.5276		13.9973	9.90422	7.34248	12.6137
42.6046	30.126	14.7944	24.7253	26.4222	18.8476	12.3203	14.5196	13.7986		9.7436	6.42563	44.7214	12.8205	29.8671	8.26899	20	10.8786	8.10841	8.20514	19.6552		14.221	10.2179	7.57171	12.3929
41.2317	31.0816	14.1423	24.7253	14.0083	14.2633	8.77208	14.7	13.6549		9.75709	6.68637	42.9822	12.8205	30.226	8.10841	20	11.247	7.96112	8.22115	19.7286		13.9973	10.5596	7.82787	12.1572
42.427	31.0816	13.5287	24.7253	25.8081	18.1931	12.3203	14.9489	13.5389		9.79743	6.56731	42.6845	12.8205	30.0996	8.41089	20	11.247	7.84465	8.26899	19.311		14.221	10.2564	8.10841	12.3929
43.6329	32.0676	14.1423	24.7253	26.4222	14.7	9.18303	15.2629	13.7604		9.86431	6.52715	44.2098	12.8205	29.9814	8.34812	20	11.2937	7.76039	8.34812	19.4128		14.4503	10.3838	8.41089	12.1572
44.6798	32.0676	13.5287	24.7634	14.3411	18.509	12.3203	15.4004	13.5389		9.95718	6.56731	43.1806	13.3333	29.8671	8.34812	20	11.3865	7.62363	8.45766	19.5276		14.221	10.1144	8.71796	11.9279
42.137	32.0676	14.1423	24.8774	26.4222	15.159	8.01874	15.4004	13.7604		10.0753	6.68637	42.872	13.3333	30.226	8.70286	20	11.5242	7.46679	8.59645	19.0849		14.4775	10.3203	8.9707	12.1896
39.6214	33.0242	13.5287	25.0663	13.5287	17.9304	8.83196	15.4004	13.5389		9.7301	6.88022	43.6651	13.3333	30.0996	8.53504	20	11.6941	7.84465	8.76309	19.1468		14.2855	10.5721	9.24501	12.0048
40.7715	33.0242	13.7363	25.3284	26.4222	14.7	12.3203	15.4004	13.7604		9.7436	6.8993	43.0892	13.3333	29.9814	8.41089	9.63503	11.3518	7.76039	8.95603	18.7162		14.5229	10.8665	9.13052	11.8394
43.0232	33.0813	12.3626	25.6615	27.0573	17.2105	8.71179	15.4004	13.9973		9.7436	6.97512	43.1258	13.3333	30.3042	8.26899	9.4281	11.5242	8.10841	9.17362	18.8073		14.1839	10.708	9.41414	11.6941
38.1908	33.252	12.4387	26.0627	14.0083	15.159	11.2936	15.4004	13.7604		9.75709	7.12434	43.284	13.3333	30.0996	8.53504	13.1346	11.247	7.96112	9.23078	18.4116		14.2579	10.9027	9.67589	11.9279
39.2867	33.5345	11.3272	26.0989	27.0573	16.5867	8.27747	15.4004	13.9973		9.28758	7.34248	42.9822	13.3333	29.9023	8.41089	19.4872	11.0107	7.84465	9.23078	18.5255		13.9502	10.5721	9.95718	11.7054
42.6046	33.9261	11.7363	26.135	13.0314	14.7	11.2936	15.4004	13.7604		9.35811	7.57171	42.5919	13.3333	29.7127	8.34812	19.4872	11.2587	8.26899	9.23078	18.0656		13.6549	10.6711	10.2564	11.467
35.9512	34.0094	11.0745	26.2431	26.671	16.9948	8.01874	15.4004	13.9973		8.95603	7.62363	43.1806	13.8081	30.0121	8.34812	19.4872	11.094	8.10841	9.23078	18.131		13.8081	10.3838	10.5596	11.247
36.9605	35.0207	11.3272	26.4222	27.4725	15.159	11.2936	15.4004	13.7604		9.08721	7.62363	42.0795	13.626	29.8143	8.28488	19.4872	10.6711	7.96112	9.24501	17.7053		13.5486	10.5222	10.818	11.5242
37.9926	35.0207	10.4612	26.671	12.2861	16.5549	8.71179	15.4004	13.4609		8.73303	7.69232	43.3842	13.4609	29.5885	8.02692	19.4128	10.5721	8.28488	6.84189	17.8016		13.7604	10.5721	11.094	11.3518
42.137	34.9668	11.0745	26.9875	27.0921	15.6381	11.0578	15.4004	13.626		8.26899	7.69232	43.0892	13.3136	29.8143	7.81106	10.3838	10.9027	8.10841	6.66667	17.4133		13.5389	11.094	10.9748	11.2002
34.9668	34.9668	10.0002	27.3693	12.9588	16.9948	8.71179	15.4004	13.3136		8.34812	7.62363	41.5512	13.1846	29.5885	7.57171	10.2179	10.818	7.96112	6.48673	17.5037		13.7604	10.6711	11.247	11.0107
35.9512	34.9668	10.4612	27.6095	26.671	15.159	10.719	15.4004	12.9735		7.96112	7.97762	43.5264	13.0744	29.8363	7.82787	10.0753	11.094	7.84465	6.34325	17.047		13.5389	11.2587	11.467	11.247
41.7094	35.9512	9.61538	27.7799	27.4725	16.5549	9.46565	15.4004	13.0744		8.10841	8.01052	43.2384	12.9836	29.6285	7.69232	9.95718	10.9748	8.26899	6.23874	17.1162		13.7604	10.9748	11.2587	11.0107
34.0094	35.7143	9.61538	28.0166	13.5287	15.6381	10.4703	15.2629	12.6865		7.81106	8.10841	41.0289	12.9125	29.4281	7.62363	9.86431	10.9027	8.10841	6.17518	16.6962		13.9973	11.094	11.5242	10.7814
34.9668	35.0207	8.24176	28.318	27.0921	16.9948	9.46565	14.9489	12.8205		8.02692	8.53504	43.3842	13.3727	29.7127	7.62363	9.63503	10.8786	7.96112	6.15385	16.7983		13.7604	10.818	11.3865	11.0107
41.163	34.423	8.35544	28.6822	14.1423	15.159	10.3181	14.7	12.488		8.26899	8.71796	40.5129	13.3432	29.5307	7.97762	9.41414	10.8786	8.28488	6.15385	16.4183		13.9973	11.0107	11.6941	10.7814
32.5639	35.0207	8.68758	28.8462	27.0573	17.4538	10.1638	14.5196	12.6657		8.4887	8.95603	43.5264	13.3333	29.3565	7.82787	13.0744	10.8786	8.10841	6.15385	16.4822		13.7604	10.7814	11.5242	10.5596
33.7867	34.423	8.00955	28.8788	27.6437	15.6381	10.2669	13.3865	12.3929		8.22115	9.07273	43.2384	13.3333	29.1903	7.69232	18.8073	10.8786	7.96112	6.15385	16.0292		13.9973	10.9748	11.806	10.7814
40.586	33.7867	8.68758	28.9767	13.7363	16.9948	10.9139	13.347	12.6137		8.26899	9.13052	40	13.3333	29.5217	8.01052	18.667	10.8786	7.81106	6.15385	16.1029		14.221	10.6711	12.103	10.5596
30.7152	33.1952	8.00955	29.139	26.671	16.0703	10.1118	13.347	12.3929		8.34812	9.24501	43.6651	13.8462	29.3744	7.97762	18.5326	10.818	8.10841	6.66667	16.1925		13.9973	10.5721	11.9609	10.7814
31.9497	32.3313	8.24176	29.3648	27.4725	17.4538	11.1054	13.347	12.6137		8.45766	9.41414	43.3842	13.8462	29.2353	7.97762	18.4116	11.094	7.96112	6.88022	15.7979		14.221	10.1014	12.2327	10.5596
41.3231	31.3235	8.35544	29.6525	13.5287	15.6381	9.74007	13.347	12.3929		8.10841	9.53902	39.4872	13.8462	29.1046	7.97762	10.2179	10.9748	7.84465	5.84706	15.9222		13.9973	10.1144	12.103	10.6711
30.126	30.4065	7.3972	30.0005	26.2431	16.9327	11.4788	13.347	12.6137		8.22115	9.67589	43.8154	14.359	29.4816	8.26899	10.0753	10.9027	7.76039	6.00242	15.4614		14.221	9.86431	12.4141	10.3838
40.8408	29.3648	8.00955	30.2198	27.0921	16.0703	8.46634	13.347	12.3929		7.76039	9.79743	43.5264	14.359	29.3699	8.10841	12.943	10.818	8.22115	6.97512	15.5208		14.4503	9.67589	12.3504	10.5596
29.493	28.318	8.68758	30.2198	14.1423	17.2105	11.7061	13.347	12.1572		7.84465	9.79743	38.9744	14.8718	29.2353	8.01052	17.8016	10.6711	8.20514	7.14277	15.0912		14.221	9.53902	12.6657	10.6711
40.3996	28.6822	9.21457	30.251	25.3284	16.5549	8.27747	13.347	12.3291		7.46679	9.4281	43.9503	14.8718	29.1046	7.97762	17.7053	10.5721	8.02692	7.17949	15.1868		14.4503	9.45595	12.943	10.3838
27.8138	27.8138	9.71301	31.7126	26.2431	16.5867	12.5324	13.347	11.9719		7.62363	9.45595	43.6651	14.8718	29.4816	7.82787	17.6234	10.5222	8.26899	7.17949	14.8009		14.221	9.4281	12.8205	10.5596
28.9767	27.0573	8.68758	31.861	13.7363	16.0703	8.21355	13.347	12.0704		7.76039	9.53902	38.4616	15.3846	29.3699	7.69232	17.5412	10.5222	8.02692	8.77808	14.9336		14.4503	10.3838	13.1046	10.3203
41.3231	27.6437	9.21457	32.0676	24.7634	16.9948	12.8644	13.347	12.1896		7.84465	9.95718	43.8154	15.3846	29.2668	8.01052	17.4133	10.8786	8.28488	8.85266	14.5048		14.221	10.5596	12.943	10.5596
27.4725	26.9875	9.71301	32.3313	25.5509	16.5549	8.21355	13.347	11.7949		7.46679	10.1144	37.9522	15.3846	29.6772	7.97762	17.2996	10.8786	8.10841	6.66667	14.5861		14.4503	10.3203	13.2344	10.3203
40.8408	26.0627	10.0002	32.6507	14.6018	16.5549	13.347	13.347	11.7949		7.62363	10.5222	43.9503	15.8975	29.5929	7.97762	17.2005	10.8786	7.96112	6.48673	14.1839		14.685	10.5596	13.1046	10.5596
27.2657	25.2538	9.21457	32.967	24.3019	16.9327	8.21355	13.347	11.7949		7.81106	10.5222	43.6651	15.8975	30.0121	7.97762	17.1162	10.8786	8.34812	6.68637	13.8081		14.4503	10.3203	12.943	10.3203
40.3996	24.3407	9.71301	32.9956	25.2164	16.9948	14.3002	13.347	11.7949		7.96112	10.5222	37.4394	16.4103	29.8671	8.01052	17.047	10.8786	8.26899	6.97512	13.9502		14.685	10.5596	13.2344	10.5596
27.0921	23.4725	8.68758	33.0813	14.6018	17.2105	8.21355	13.347	11.2937		8.10841	10.9027	44.0937	16.4103	30.226	8.41089	16.9929	10.7814	8.10841	5.73351	13.5777		14.4775	10.7814	13.1046	10.3203
40.0006	22.7376	9.21457	33.2236	24.4567	17.4538	14.5921	13.347	11.3286		8.28488	10.9027	43.8154	16.4103	30.0996	8.4887	16.9153	10.5596	8.45766	5.98047	13.6838		14.7653	10.5222	12.943	10.1014
26.671	23.3516	8.68758	33.4218	15.5408	16.5867	8.21355	13.347	11.3865		8.02692	10.8786	36.9374	16.4103	29.9814	8.71796	16.7434	10.3838	8.34812	6.15385	13.3136		14.9512	10.5721	13.2344	9.86431
39.6452	22.7376	9.21457	33.6749	24.0286	16.9948	14.8072	12.9868	10.9629		8.26899	11.247	44.2395	16.9231	29.8716	8.53504	16.5141	10.6711	8.26899	6.15385	13.4609		14.6939	10.6711	13.1046	10.1014
26.3865	22.1491	8.68758	33.9816	24.7634	16.9948	8.21355	12.6995	11.0703		7.96112	11.247	43.9503	16.9231	11.0465	8.41089	12.1572	10.5721	8.10841	6.15385	13.1446		14.9071	10.3838	13.3727	9.86431
39.3347	22.7376	9.21457	34.3407	15.3576	17.4538	15.159	12.4903	11.2002		8.10841	11.247	36.4428	16.9231	10.8665	8.73303	11.9279	10.5222	8.45766	6.15385	13.3333		14.685	10.5222	13.2344	9.63503
25.9175	22.1491	9.90536	34.587	24.5722	17.4538	8.21355	12.363	11.3518		7.81106	11.6038	44.4146	16.9231	10.708	8.70286	11.7054	10.3838	8.28488	6.15385	12.9836		14.9071	10.5222	13.5389	9.4281
39.07	22.6544	10.4612	34.7774	16.0191	17.9304	15.9716	12.0171	11.467		8.02692	11.6038	44.1145	16.9231	11.2002	8.9707	11.467	10.2564	8.10841	6.15385	13.0744		14.685	10.5721	13.4609	9.7301
24.4567	21.7189	11.0745	35.0207	24.5722	17.9304	8.21355	11.7061	11.0703		8.26899	11.6038	35.9304	17.4359	11.0107	8.82291	11.247	10.1792	7.96112	6.15385	12.6865		14.9071	10.2564	13.7986	9.58029
25.5509	20.9225	10.4612	33.9816	25.2164	17.4538	15.9716	11.4788	11.2002		8.02692	11.6038	44.3079	17.4359	10.7814	9.13052	11.0107	10.1533	7.84465	6.17518	12.8205		14.685	10.3838	14.0816	9.95718
38.6817	21.5007	11.0745	34.3407	15.6618	17.4538	8.21355	11.3402	11.2821		8.26899	11.9609	35.4441	17.4359	11.0465	9.07273	10.7814	10.1144	8.26899	6.23874	12.4775		14.9071	10.5596	13.9502	9.86431
24.3019	20.9225	11.7363	34.3681	24.4567	17.9304	16.7134	11.2936	11.2937		8.4887	11.806	44.5299	17.4359	10.8665	9.4281	10.5596	9.95718	8.10841	6.34325	12.0704		15.0825	10.6711	14.221	10.2179
38.2648	20.2814	12.2861	34.4504	25.2164	17.9304	8.21355	10.2669	10.818		8.71796	11.6941	44.2128	17.9487	11.0107	9.4281	10.3203	9.53902	7.96112	8.45766	12.1896		14.792	11.2587	13.9973	10.0753
24.3019	19.6673	11.7363	34.587	15.5408	18.3661	16.839	10.2669	10.8786		8.4887	11.6265	34.966	17.9487	10.7814	9.79743	10.1014	9.45595	7.84465	8.59645	11.8394		14.9512	10.818	13.7604	9.95718
37.7935	19.083	12.2861	34.7774	24.7634	18.3661	7.81907	10.2669	10.4595		8.71796	11.5242	44.1145	18.4616	11.0107	9.79743	9.90422	9.4281	8.26899	8.71796	12.0048		15.1434	11.467	13.9973	10.3712
23.9894	18.3265	11.7363	35.0207	15.5408	17.9304	17.0876	10.2669	10.5721		8.95603	11.3865	34.4546	18.4116	10.7814	9.79743	12.8205	9.79743	8.02692	8.71796	11.7166		14.9071	11.7054	13.7604	10.3076
37.3667	18.6833	12.2861	35.3158	25.2164	18.8476	7.47445	10.2669	10.2179		8.71796	11.6941	44.3079	18.8073	11.0107	9.79743	15.8311	9.67589	7.81106	8.71796	11.9279		15.1434	11.9279	13.9973	10.2692
23.3516	17.8571	12.6642	35.6614	15.3576	18.3661	17.9598	10.2669	10.3076		8.95603	11.6265	44.0011	18.7162	10.7814	10.1533	15.6221	9.53902	8.02692	8.71796	12.1572		14.9071	11.6941	13.7604	10.2179
36.986	16.9908	13.0314	35.7143	25.3284	19.2898	7.25982	10.2669	10.3712		9.17362	11.9719	33.9858	19.1468	11.0107	10.1533	15.4273	9.13052	7.81106	8.71796	11.8394		15.1434	11.6265	13.5389	10.5721
22.8617	17.3752	12.2861	35.7143	16.0191	18.8476	18.1641	10.2669	10.4595		8.85266	11.9719	43.8994	19.0849	10.7814	10.1144	15.2473	8.9707	7.62363	8.71796	12.0048		14.9071	11.6038	13.7604	10.4595
36.6529	16.5976	12.9588	35.7143	24.7634	19.7489	7.18686	10.2669	10.0753		8.95603	12.3291	33.5261	19.5478	11.0107	9.95718	15.0825	8.82291	7.96112	8.71796	11.6941		15.1434	11.6038	13.5389	10.3712
22.5291	15.6618	13.5287	35.7407	25.5509	18.3661	17.6639	10.2669	10.2179		9.08721	12.3291	43.8094	19.5142	10.7814	10.2564	14.9071	9.13052	7.84465	8.71796	11.8394		14.9071	11.6038	13.3037	10.708
36.3687	16.0779	12.9588	35.8198	15.6618	19.1802	18.2798	10.2669	10.3712		8.76309	12.3291	33.0163	20.0066	11.0107	10.1014	14.685	9.07273	8.26899	8.71796	12.0048		14.685	11.6265	13.5389	10.5721
22.361	15.3576	13.7363	34.587	24.3019	18.8476	7.18686	10.2669	9.95718		8.95603	12.6137	43.7313	20	10.7814	10.3203	14.4503	9.07273	8.22115	8.71796	11.6941		14.9071	11.6941	13.3037	10.3838
36.0561	15.6618	14.6018	34.7774	25.2164	19.4801	18.509	10.2669	10.0753		9.17362	12.4035	32.5672	20.5128	11.0107	10.1014	14.221	9.07273	8.10841	8.71796	11.8394		14.685	11.806	13.0744	10.708
22.361	14.7944	14.6018	35.0207	15.5408	18.1931	7.18686	10.2669	9.7301		9.41414	12.2327	43.3357	20.5128	10.7814	9.86431	14.0067	8.9707	8.45766	8.73303	11.5242		14.9071	11.9609	13.3037	10.5721
35.6614	14.1423	15.5408	35.3158	24.4567	19.7489	19.3716	10.2669	9.90422		9.17362	12.103	32.0585	21.0257	11.0107	10.1144	13.8081	8.82291	8.26899	8.77808	11.6941		14.685	11.6941	13.0744	10.9629
22.361	13.5287	16.5407	35.6614	16.5407	18.509	7.18686	10.2669	10.0753		9.41414	12.3291	43.2749	21.0257	10.7814	9.95718	13.626	8.73303	8.02692	8.59645	11.3518		14.9071	11.806	12.8513	10.8665
35.3158	14.1423	16.5407	35.7143	24.0286	19.9348	19.7221	10.2669	9.7301		9.58029	12.0048	31.6207	21.5385	11.0107	9.85097	13.4609	8.70286	8.28488	8.45766	11.467		14.685	11.9609	12.6657	10.708
23.3112	13.5287	17.4834	35.7143	24.7634	17.7235	7.18686	10.2669	9.7436		9.24501	11.7166	43.1806	21.5385	10.7814	10.1792	13.3037	8.70286	8.10841	8.26899	11.0703		14.9071	11.6941	12.5196	11.0703
36.3687	12.9588	18.4291	35.7407	16.5407	20.1713	19.9348	10.2669	9.75709		9.4281	11.467	31.1937	22.0513	11.0107	10.1533	13.0744	8.70286	8.45766	8.02692	11.2002		14.685	11.806	12.4141	10.9629
22.7376	13.7363	17.9099	35.8198	24.4567	17.9304	7.18686	10.2669	9.79743		9.58029	11.7054	43.0892	22.0274	10.7814	10.5222	12.8513	8.53504	8.28488	7.81106	10.8665		14.9071	11.5242	12.3504	10.8786
36.0561	13.0314	18.6833	35.9512	16.5407	20.4567	20.789	10.2669	9.86431		9.7301	11.467	30.688	21.9257	11.247	10.5222	12.6137	8.41089	8.10841	7.62363	10.9629		14.685	11.7054	12.2327	11.3286
22.1491	13.5287	19.5229	36.1345	24.7634	17.2105	7.18686	10.2669	9.95718		9.4281	11.7054	43.0098	22.3416	11.0107	10.818	12.3929	8.73303	7.96112	7.46679	10.5721		14.4775	11.9279	12.103	11.2937
35.6614	12.6642	19.426	36.3687	17.591	20.789	21.1409	10.2669	15.3846		9.63503	11.467	30.2738	22.2649	10.7814	11.094	12.1572	8.70286	8.34812	7.34248	10.708		14.7653	11.9719	11.9609	11.2821
21.7189	13.0314	20.2814	36.6529	24.4567	17.5442	7.18686	10.2669	15.3846		9.86431	11.7054	42.9424	22.7093	11.247	10.9748	11.9279	8.70286	8.26899	7.25238	10.3838		14.5951	11.9719	11.806	11.7949
35.2088	12.2861	20.9675	36.986	25.2164	20.2235	22.0441	10.2669	15.3846		10.1014	11.5242	29.8716	22.6572	11.0107	11.2937	12.7382	8.70286	8.02692	7.19779	10.5721		14.4412	11.9719	11.2937	11.7949
21.4567	12.9588	20.6044	37.0879	17.9099	16.9327	7.18686	10.2669	15.3846		9.86431	11.806	42.5518	22.6165	11.2002	11.247	12.6657	8.34812	8.28488	7.17949	10.3203		14.7653	11.9719	11.6941	11.7949
34.7503	12.2861	21.4567	37.0879	24.7634	20.6618	21.6581	10.3181	15.3846		10.1014	11.6941	29.4816	23.0997	11.0107	11.5242	12.5196	8.34812	8.10841	7.12434	10.5596		14.5951	11.9719	11.247	11.7949
21.3686	12.9588	22.361	37.0879	18.4291	17.2105	8.21355	10.4703	15.3846		10.3203	12.0158	42.4621	23.0826	11.0465	11.3865	12.4141	8.34812	8.45766	6.88022	10.3203		14.4412	11.9719	11.094	11.7949
34.3407	13.5287	22.1491	37.0879	24.4567	21.1409	21.1658	10.719	15.3846		10.5596	11.9609	29.1046	23.5898	10.8665	11.6941	12.3504	8.70286	8.26899	6.66667	10.5596		14.221	11.9719	11.3865	11.7949
21.3686	14.1423	22.8617	37.0879	25.2164	16.5867	8.21355	11.0578	15.3846		10.7814	11.806	42.3691	23.5898	11.0107	11.6265	12.6969	8.70286	8.02692	6.48673	10.3203		14.4775	11.9719	11.2937	12.3077
33.9261	13.5287	22.5291	37.0879	19.426	21.585	21.585	11.2936	15.3846		11.0107	12.103	28.7409	23.5898	10.7814	11.5242	12.6969	8.53504	8.26899	6.34325	10.5596		14.2855	12.0158	11.247	12.3077
21.3686	14.1423	23.392	37.0879	24.7634	16.9948	8.21355	11.3402	14.8718		10.7814	11.9279	42.2883	24.1026	10.8665	11.806	13.0543	8.41089	8.02692	6.23874	10.708		14.1096	12.103	11.5242	12.3077
33.45	14.7944	23.3112	37.0879	19.5229	22.0441	21.1409	11.4788	14.8718		11.0107	11.7054	28.391	24.1026	10.708	11.6941	13.0543	8.01052	7.81106	6.17518	10.3838		13.9502	12.2327	11.3865	12.1896
22.361	15.3576	24.0286	37.0879	24.5722	17.4538	8.21355	11.7061	14.8718		11.247	11.467	42.2198	24.6154	10.708	11.9279	13.0543	7.82787	7.62363	6.15385	10.5721		13.7604	12.3504	11.2937	12.0704
34.3407	16.0191	23.6328	37.0879	25.2164	21.585	21.438	12.0171	14.8718		11.467	11.6941	28.0556	24.6154	10.5721	11.7054	13.0543	7.69232	7.46679	6.15385	10.2179		14.0067	12.0158	11.247	11.9719
22.361	16.5976	24.4567	37.0879	20.6044	16.9948	8.21355	12.3203	14.8718		11.6941	11.3518	42.1637	24.6154	10.5721	11.9279	12.943	7.62363	7.84465	6.84189	10.3838		13.8081	12.103	11.6038	11.8948
33.9261	17.2115	24.3019	37.0879	24.4567	22.0441	21.7553	12.3203	14.8718		11.3518	11.0465	27.735	25.1282	10.3838	11.7054	12.8205	7.62363	7.76039	6.97512	10.1014		13.626	12.2327	11.5242	12.3504
22.361	16.5976	25.2538	37.0879	25.2164	17.4538	8.21355	12.3203	14.8718		11.467	11.247	42.1201	25.1282	10.5596	11.9609	12.7382	7.62363	7.70939	8.34812	10.3203		13.4609	12.3504	11.3865	12.3184
33.45	17.2115	25.2538	37.0879	20.9675	22.5172	22.1157	12.3203	14.8718		11.5698	11.0107	27.4299	25.6411	10.3203	11.806	12.6137	7.62363	7.69232	8.45766	10.1014		13.7604	12.0158	11.6941	12.3077
22.361	17.8571	26.2431	37.0879	24.7634	16.9948	8.21355	12.3203	14.8718		11.2002	11.2587	42.0888	25.6411	10.5596	12.103	12.3929	7.62363	8.10841	8.59645	10.3203		13.5389	12.103	11.6265	12.3077
33.0242	18.4291	26.2431	37.0879	20.9675	22.0441	22.5172	12.363	14.359		11.3518	11.094	27.1214	26.1539	10.3203	12.0158	12.1572	7.62363	7.96112	8.71796	10.5596		13.7604	12.2327	11.9279	12.3077
23.3112	17.8571	27.1964	37.0879	25.2164	17.4538	8.21355	12.4903	14.359		11.5242	10.9748	42.0701	26.1488	10.5596	12.3504	11.9609	7.62363	7.81106	8.71796	10.3203		13.5389	12.3291	11.7054	12.3077
32.6507	18.4291	28.1845	36.986	21.7189	22.5172	22.0441	11.7061	14.359		11.6941	10.708	26.77	26.3991	10.3203	12.3291	11.806	7.57171	8.10841	8.71796	10.5596		13.3037	11.9719	11.467	12.3077
23.3112	19.083	27.8138	36.6529	25.5509	16.9327	8.21355	12.0171	14.359		11.8394	10.8665	42.428	26.1941	10.5596	12.6969	11.6941	7.39601	7.96112	8.71796	10.3203		13.5389	11.9719	11.2587	12.3077
32.1558	18.4291	28.5833	36.3687	21.4567	22.9576	22.5172	12.363	14.359		11.5242	10.5721	42.0638	26.4737	10.3203	13.0543	11.6265	7.28856	7.81106	8.71796	10.4595		13.3037	11.9719	11.5242	12.3077
24.3019	19.083	29.3969	36.1345	25.9175	17.2105	8.21355	12.4903	14.359		11.7166	10.7814	26.4339	26.2893	10.5596	13.0543	11.9609	7.25238	7.62363	8.71796	10.5721		13.0744	11.6038	11.3865	12.3077
31.7126	19.6673	30.251	35.9512	22.361	23.4122	22.0441	12.6995	13.8462		11.8948	10.5596	42.428	26.5976	10.3203	13.3037	11.806	6.8993	7.46679	8.71796	10.708		13.3333	11.6038	11.2937	12.3077
24.3019	19.083	30.126	34.4504	26.4222	16.5867	8.21355	12.9868	13.8462		11.467	10.818	26.1136	26.4339	10.5596	13.5389	12.103	6.8993	7.81106	8.71796	10.3838		13.1446	11.6038	11.247	12.3077
31.3235	19.6673	31.0816	34.3681	22.361	22.7268	22.5172	13.347	13.8462		11.5698	10.6711	42.428	26.77	10.3203	13.7604	12.0158	6.8993	7.62363	8.71796	10.5721		12.9735	11.247	11.5242	11.7949
24.3019	18.6833	32.0676	34.3407	26.3865	16.9327	9.24025	13.3865	13.8462		11.2002	10.9748	25.8097	26.5976	10.5596	13.5389	12.3291	6.97512	7.46679	8.71796	10.708		12.8205	11.247	11.3865	11.7949
30.7152	17.8571	33.0242	34.3407	27.0573	22.9576	22.0441	13.5041	13.3333		11.2937	10.7814	42.428	26.9219	10.3203	13.7604	12.0048	6.68637	7.34248	8.71796	10.3838		13.1446	11.247	11.247	11.7949
24.3019	17.2115	33.7867	34.3407	22.361	16.2335	9.24025	13.6978	13.3333		10.818	11.0107	25.5228	26.77	10.818	13.4902	12.1896	6.56731	7.76039	8.71796	10.5721		12.9735	10.9027	11.467	11.7949
30.126	16.7672	32.967	32.967	26.671	23.1633	22.4233	13.9645	13.3333		10.8786	10.708	25.723	27.1214	10.5596	13.5777	11.9279	6.52715	7.62363	8.71796	10.3203		12.8205	10.9748	11.247	11.7949
23.3112	16.5407	32.967	32.967	22.361	16.5867	9.24025	14.3002	13.3136		10.9629	10.8665	42.428	26.9902	10.3203	13.1846	12.1572	6.52715	7.46679	8.71796	10.5596		12.6137	10.6711	10.5596	11.7949
24.3019	17.4834	32.967	32.967	27.0921	23.4122	21.7553	14.4103	13.1846		11.0703	10.5721	25.4661	27.3675	10.9748	13.3136	11.9279	6.56731	7.34248	8.71796	10.7814		12.8205	10.3838	11.0107	11.7949
29.493	17.4834	32.967	32.967	23.3112	16.0703	9.29711	14.5196	13.0744		11.2002	10.7814	42.428	27.2568	10.6711	12.9735	11.6941	6.52715	7.76039	8.71796	10.5596		12.5196	10.5596	10.3203	11.7949
22.8617	17.2115	31.5934	32.6507	26.671	22.7268	21.9482	13.6978	12.9836		10.818	10.5596	25.2275	27.6591	11.0107	13.1446	11.3518	6.52715	7.70939	8.71796	10.708		12.2327	10.2564	9.63503	11.7949
28.8788	16.5976	31.5934	32.3313	27.4725	15.6381	10.4703	13.9645	12.9125		10.8786	10.3203	42.428	27.5686	10.7814	13.3136	11.0465	6.52715	7.62363	7.69232	10.3838		11.9609	9.95718	10.1014	11.7949
23.6328	17.2115	30.2198	32.0676	23.3112	23.0721	22.1633	14.3002	12.8615		10.9629	10.5596	25.0076	27.9946	11.247	12.9735	10.7814	6.56731	7.46679	7.69232	10.5721		12.1572	10.1144	9.41414	11.7949
28.318	16.5976	30.2198	31.7126	27.0921	15.159	10.719	14.3737	12.8308		11.0703	10.3203	25.2535	27.924	11.0107	13.1446	10.5596	6.68637	7.34248	7.69232	10.708		12.3929	9.79743	9.17362	11.7949
23.392	16.0191	30.2198	30.0005	22.7376	23.4122	21.438	14.3737	12.8205		11.2002	10.5596	42.428	28.3679	10.7814	13.3333	10.7814	6.88022	7.76039	7.69232	10.3838		12.6137	9.85097	8.9707	11.7949
27.8138	16.5976	28.8462	29.6525	26.3865	15.6381	11.0578	14.3737	12.8205		11.3518	10.3203	25.0496	28.2471	11.3518	13.5389	10.5596	6.8993	7.70939	7.70939	10.5721		12.3929	9.53902	9.24501	11.7949
24.3019	16.0191	28.8462	29.3648	27.2657	23.7031	21.7553	14.3737	12.1896		11.5242	10.5596	42.428	28.6079	11.2002	13.3037	10.7814	6.97512	7.57171	7.76039	10.2179		12.6657	9.67589	9.13052	11.7949
28.6822	15.1722	27.4725	27.7799	23.3516	15.159	12.3203	14.3737	12.0704		11.247	10.3203	24.7858	28.9823	11.0107	13.5389	11.0107	7.12434	7.34248	7.84465	10.3712		12.488	9.41414	9.07273	11.7949
24.3019	15.3576	27.4725	27.6095	25.9175	23.0721	22.1157	14.3737	11.9719		11.467	10.5596	42.428	28.8687	11.467	13.7604	10.3203	7.34248	7.62363	7.96112	10.4595		12.8205	9.4281	9.07273	11.7949
28.318	14.3411	27.4725	27.5068	26.671	14.7	12.3203	14.3737	11.8948		11.7054	10.3203	24.5405	29.1903	11.247	13.5389	10.708	7.81106	7.46679	8.10841	10.0753		13.1846	9.07273	8.70286	11.7949
24.0286	14.7944	26.0989	27.4725	22.8617	23.4572	21.585	14.3002	11.8394		11.8394	10.0753	24.7698	29.0322	11.0465	13.7604	10.8665	8.01052	7.34248	8.20514	10.2179		13.0744	8.70286	9.07273	11.7949
27.8138	14.1423	26.0989	27.4725	26.3865	15.159	12.3203	13.9645	11.806		11.8948	9.7301	42.428	29.3744	11.467	13.4609	10.0753	9.41414	7.25238	8.20514	9.90422		13.3037	8.73303	8.70286	11.7949
23.6328	13.5287	24.7253	27.4725	23.6328	23.8803	22.0441	13.6978	11.7949		11.467	9.90422	24.5405	29.7304	11.247	13.626	10.4595	9.17362	7.14277	8.22115	10.0753		10.3838	8.41089	8.70286	11.7949
27.3693	14.1423	24.7253	27.4725	25.9175	14.7	12.3203	13.5041	11.7166		11.5698	9.63503	24.7698	29.6018	11.7054	13.8081	9.7301	9.41414	7.46679	8.26899	10.2179		10.708	8.10841	8.70286	11.2821
23.392	13.5287	24.7253	27.4725	26.671	24.3394	22.5172	13.3865	11.5242		11.6941	9.41414	42.428	29.9814	11.467	13.5389	9.35811	9.63503	7.34248	8.34812	9.90422		10.5596	8.26899	9.07273	11.2821
26.9875	12.9588	23.3516	27.4725	23.392	15.159	12.3203	13.347	11.3518		11.2937	9.63503	24.5405	29.8407	11.247	13.6838	8.95603	10.1014	7.25238	8.45766	10.1014		10.7814	7.97762	9.13052	11.2821
23.3112	13.5287	23.392	27.4725	25.8081	23.7031	22.9576	13.347	11.2002		11.3286	9.41414	24.7698	30.165	11.9279	13.8081	9.08721	10.3203	7.19779	8.59645	10.3203		10.5721	8.01052	9.24501	11.2821
26.4222	12.9588	22.1491	27.4725	26.4222	14.8072	12.3203	13.347	11.0703		11.3865	9.67589	25.0023	30.5032	11.7054	13.4609	9.24501	10.1014	7.62363	8.71796	10.0753		10.8665	7.69232	9.67589	11.2821
24.3019	12.2861	22.361	27.4725	23.3112	24.0343	22.5172	13.347	10.9629		11.467	9.95718	42.428	30.8546	11.467	13.5777	8.95603	10.3838	7.46679	8.71796	10.2179		10.708	7.82787	9.86431	11.2821
27.0573	12.9588	22.6544	27.4725	26.4222	14.5921	12.0171	12.9868	10.3712		11.5698	9.85097	24.7698	31.219	11.9279	13.1846	9.17362	10.5721	7.34248	8.71796	9.75709		11.0703	7.57171	10.3203	11.2821
24.3019	12.2861	21.7189	26.0989	22.7376	24.4042	22.9576	12.6995	10.3076		11.2002	10.1144	25.0023	31.0966	11.7054	13.3136	9.41414	10.2564	7.14277	8.71796	9.79743		11.467	7.34248	10.5721	11.2821
26.5291	12.9588	22.1916	26.0989	27.0573	15.2629	11.7061	12.4903	10.2692		11.3518	10.3838	42.428	31.4623	11.9279	13.4609	9.17362	10.3838	6.97512	8.71796	9.86431		11.3518	7.12434	10.8665	11.2821
23.3112	12.6642	22.6544	26.0989	22.1491	24.8112	22.5172	12.363	10.2564		11.5242	10.2564	24.7698	31.7866	11.7054	13.1446	9.35811	10.5596	7.34248	8.59645	9.45595		11.6941	7.34248	10.9748	11.2821
24.3019	13.5287	21.7189	26.0989	27.6437	15.159	11.4788	12.3203	10.2179		11.7166	10.5721	24.976	32.1241	12.3929	13.3136	8.95603	11.0107	7.25238	8.45766	9.58029		11.5698	7.12434	10.9027	11.2821
26.0627	12.6642	22.1491	24.7253	21.5007	25.2533	22.9576	12.3203	10.0753		11.9279	10.5222	42.428	32.4742	12.1572	13.4609	9.08721	11.247	7.14277	8.34812	9.24501		11.9719	7.34248	10.818	11.2821
23.3112	11.7363	22.361	24.7253	28.2847	15.6718	12.363	12.3203	9.95718		11.7054	10.7814	24.6581	32.3403	11.9279	13.626	9.24501	11.2937	6.97512	8.26899	9.35811		11.8394	7.12434	11.094	11.2821
25.6615	12.2861	21.3244	24.7253	20.9225	24.6834	23.4122	11.2936	9.86431		11.8948	10.5596	24.8123	32.5954	11.7054	13.3333	9.35811	10.9748	7.34248	8.22115	9.45595		12.1896	7.28856	10.9748	10.7692
23.3112	11.7363	21.7189	24.7253	28.1845	15.4004	12.0171	11.2936	9.79743		11.9719	10.818	24.976	32.389	12.6137	13.5389	9.45595	11.094	7.25238	8.20514	9.08721		12.0704	7.39601	11.2937	10.7692
25.2164	11.0745	21.978	24.7253	28.8788	25.0016	23.7031	11.2936	9.75709		12.0704	10.6711	42.428	32.6639	12.3929	13.7604	9.58029	11.2587	7.19779	6.66667	9.24501		12.4775	7.12434	11.247	10.7692
24.3019	11.7363	21.978	24.7253	21.5007	15.2629	11.7061	11.2936	9.7301		11.6941	10.5721	24.6688	32.4742	12.1572	13.5389	9.24501	10.9748	7.14277	6.84189	8.95603		12.4035	7.34248	10.818	10.7692
24.5722	11.0745	20.6501	24.7253	27.1964	25.3575	24.0343	10.2669	9.58029		11.806	10.9027	24.8546	32.7724	12.6137	13.7604	9.4281	11.094	6.97512	6.97512	9.17362		12.8615	7.14277	11.247	10.2564
24.3019	11.7363	20.7867	24.7253	28.1845	15.5367	11.4788	10.2669	9.45595		11.8394	10.8786	25.0496	32.5954	12.3929	13.9973	9.63503	11.2587	7.34248	7.14277	9.41414		12.8308	7.46679	10.6711	10.2564
23.9894	11.0745	21.0124	24.7253	20.9225	25.6674	24.4042	10.2669	9.35811		11.8948	10.8786	42.428	32.8606	12.6137	14.221	9.86431	11.467	7.25238	7.34248	9.58029		13.3333	7.34248	10.9748	10.2564
24.0286	11.3272	20.0003	24.7253	26.2431	14.7	11.3402	10.2669	9.17362		11.467	10.8786	24.7858	32.6639	12.3929	13.9973	9.63503	11.7054	7.14277	7.57171	9.24501		13.8462	7.62363	10.9027	10.2564
24.7634	11.7363	20.4204	24.7253	27.1964	24.9805	23.8803	10.2669	8.95603		11.5698	11.247	25.0023	32.9525	12.9735	14.221	9.86431	11.9279	6.97512	7.81106	9.35811		13.8462	7.96112	10.818	10.2564
22.5291	12.2861	19.2798	24.7253	21.5007	13.9645	11.2936	10.1118	8.76309		11.6941	11.0107	25.2275	32.7724	12.8205	14.4412	10.0753	11.6941	7.34248	8.20514	9.45595		14.359	7.84465	11.094	9.7436
23.6328	11.3272	19.426	24.7253	25.5509	25.1697	24.3394	9.74007	8.59645		11.3518	10.7814	42.428	33.0839	12.6137	14.5951	10.2179	11.806	7.25238	8.20514	9.08721		14.359	7.76039	11.3865	9.7436
24.3407	11.7363	18.3265	24.3407	26.3865	13.347	12.3203	9.46565	8.45766		11.467	10.5596	25.0023	32.9206	12.3929	14.7653	10.3838	11.9609	7.14277	8.20514	9.24501		14.359	8.02692	11.2937	9.7436
22.1491	12.2861	18.6833	23.9894	20.9225	25.399	23.8803	9.29711	8.34812		11.5698	10.3838	25.2275	33.2544	13.3037	14.4412	10.0753	11.6941	6.97512	8.20514	8.95603		14.8009	7.81106	11.6265	9.7436
25.2538	11.0745	19.1324	23.7125	19.6673	12.8644	12.3203	9.24025	8.26899		11.2002	10.6711	25.4609	33.5339	13.0744	14.5951	10.2179	11.806	7.34248	8.22115	9.08721		14.685	8.02692	11.9279	9.7436
21.7189	11.3272	18.3265	23.5127	23.392	25.6674	24.3394	9.24025	8.10841		11.3518	10.5596	25.6308	33.8073	12.8615	14.7653	9.90422	11.9609	7.25238	8.26899	9.24501		15.0912	7.81106	11.7054	9.7436
24.7634	11.7363	18.6833	23.392	24.4567	12.5324	12.3203	9.24025	7.96112		11.5242	10.3838	42.0638	33.6162	12.6657	14.9336	10.1014	11.6265	7.70939	8.34812	8.95603		15.0126	8.02692	11.9279	9.75709
21.3244	11.0745	19.1324	23.3516	25.5509	25.0016	23.8803	9.24025	7.84465		11.2002	10.6711	25.3003	33.9122	13.7604	14.5951	10.3203	11.6941	7.69232	7.19779	9.08721		15.4614	8.26899	11.7054	9.79743
24.3407	11.3272	18.3265	23.3516	19.083	12.363	12.3203	8.21355	7.76039		11.3518	10.5721	25.4609	34.1748	13.5389	14.7653	10.5596	11.806	7.62363	7.17949	9.24501		15.4188	8.4887	11.9279	9.86431
20.4204	11.7363	18.6833	23.3516	22.361	25.3575	24.3394	8.21355	7.70939		11.467	10.5222	25.6308	34.8605	13.3037	14.9336	10.708	11.5242	7.96112	7.17949	9.4281		15.9057	8.26899	11.7054	9.45595
23.9894	12.2861	17.8571	23.3516	23.3112	11.9732	12.3203	8.21355	7.69232		11.5698	10.5222	42.0638	34.4011	13.0744	14.5951	10.8665	11.7054	7.84465	7.17949	9.08721		15.8975	8.4887	11.9609	9.58029
19.6673	12.6642	18.4291	23.3516	19.6673	24.6834	23.8803	8.21355	7.69232		11.2002	10.8786	25.3003	35.0899	13.626	14.7653	10.4595	11.9279	7.76039	7.17949	9.24501		16.2977	8.28488	12.2327	9.7301
23.4725	11.7363	19.083	23.3516	22.1491	12.5324	12.3203	7.18686	7.69232		11.3518	10.8786	25.4609	34.8492	13.4609	14.4775	10.5721	12.103	7.70939	7.17949	9.35811		16.1925	8.59645	12.103	9.7436
19.083	12.2861	18.3265	23.3516	19.083	24.9805	24.3394	7.18686	7.69232		11.467	10.8786	25.6308	35.0073	13.7604	14.685	10.708	11.806	8.20514	7.17949	8.95603		16.1029	8.95603	12.4035	9.7436
24.3407	12.6642	18.6833	23.3516	20.6044	12.363	12.3203	7.18686	7.69232		11.5698	10.8786	25.8097	34.7396	13.5389	14.8009	10.8665	11.9609	8.10841	7.17949	9.08721		16.538	9.24501	12.2327	9.7436
18.6833	11.7363	19.1324	23.0262	21.7189	24.1655	23.8803	7.18686	7.69232		11.2002	11.247	42.0545	34.9208	13.3333	14.9336	10.5721	11.9719	7.96112	7.17949	9.24501		16.4822	9.08721	12.103	9.7436
23.9894	12.2861	18.4291	22.6544	19.8107	12.363	12.3203	7.18686	7.69232		11.3518	11.094	25.5228	34.6676	13.8081	15.0825	10.708	12.0158	8.26899	7.17949	9.4281		16.4183	9.45595	12.3929	9.7436
18.4803	12.6642	19.083	22.361	20.2814	24.4042	24.3394	7.18686	7.62363		11.467	10.9748	25.723	34.8718	13.626	14.685	10.8665	11.6941	8.02692	7.17949	9.58029		16.7983	9.85097	12.1572	9.7436
24.5722	11.7363	19.6673	22.1491	19.5229	12.363	12.3203	7.18686	7.46679		11.5698	11.2587	25.9317	34.6335	13.4609	14.8009	11.0465	11.806	8.28488	7.17949	9.24501		16.6962	9.53902	12.4035	10.2564
18.4803	12.2861	18.6833	22.0209	18.6833	24.6834	23.7031	7.18686	7.34248		11.2002	11.094	26.1136	34.8605	13.9502	14.9336	11.247	11.5242	8.10841	7.17949	9.4281		17.047	9.67589	12.6657	10.2564
23.9894	11.7363	19.1324	21.978	19.8107	12.363	13.347	7.18686	7.25238		11.3518	11.3865	41.9668	34.6335	13.7604	15.0825	11.467	11.7054	7.96112	7.17949	9.63503		16.9153	9.41414	12.943	10.2564
17.591	12.2861	19.426	21.978	18.6833	25.0016	24.0343	6.16016	7.19779		11.5242	11.2937	25.7893	34.8605	13.5389	15.2473	11.247	11.9279	8.34812	7.17949	9.86431		17.2996	9.17362	13.2344	10.2692
18.4803	12.9588	18.3265	21.978	18.3265	12.363	13.347	6.16016	7.17949		11.2002	11.247	25.9469	34.6335	13.8081	15.4273	11.467	11.6941	8.26899	7.17949	9.63503		17.7053	9.41414	13.1046	10.3076
23.3516	12.2861	18.6833	21.978	17.8571	24.4042	23.4572	6.16016	7.17949		11.3518	11.6038	41.8915	34.8605	13.626	15.5715	11.247	11.806	8.59645	7.17949	9.86431		17.6234	9.17362	13.3727	10.3712
17.2115	12.9588	17.8571	21.978	17.3752	12.363	13.347	6.16016	7.17949		10.9629	11.5242	25.6308	34.6335	13.9973	15.2473	11.467	11.9609	8.45766	7.17949	10.1014		18.0656	9.41414	13.2344	10.4595
17.9099	12.2861	18.4291	21.978	18.4291	24.6834	23.8803	6.16016	7.17949		11.0703	11.3865	25.7893	34.8605	13.7604	15.4273	11.7054	11.6038	8.34812	7.17949	10.3203		18.5255	9.63503	13.5389	10.5721
23.9894	12.9588	17.8571	21.978	17.2115	13.0677	14.3737	6.16016	7.69232		11.2002	11.2937	25.9469	34.6335	13.5389	15.6221	11.9279	11.6038	8.77808	7.17949	10.4595		18.49	9.86431	13.3037	10.708
17.9099	13.5287	18.3265	21.978	17.8571	25.0016	23.4347	6.16016	7.69232		10.8665	11.6265	26.1136	34.8492	13.9973	15.8311	12.1572	11.247	8.73303	7.17949	10.5721		18.9119	10.1014	13.5486	10.818
24.7634	12.9588	18.6833	21.978	17.8571	13.0677	14.3737	6.16016	7.69232		10.9629	11.6038	41.4973	34.5727	13.7604	16.0538	12.3929	11.247	8.59645	7.17949	10.2179		19.311	9.85097	13.3727	10.8786
17.591	13.7363	19.1324	21.978	17.2115	25.3575	23.8803	6.16016	7.69232		11.0703	11.6038	25.8097	34.7055	13.9973	15.8311	12.6137	10.8786	8.45766	7.17949	10.3838		19.2222	9.95718	13.6549	10.9629
24.3407	13.5287	18.4291	21.978	17.2115	13.8128	14.3002	6.16016	7.69232		10.708	11.247	25.9975	34.4202	13.7604	16.0538	12.8513	10.8786	8.85266	7.57171	10.5721		19.6552	9.67589	13.9502	11.0703
17.4834	14.1423	19.083	21.978	16.5976	24.8112	23.4347	6.16016	7.69232		10.8665	11.094	26.1941	34.1402	13.7604	15.8311	12.572	10.9027	8.76309	7.69232	10.708		19.5949	9.85097	14.2487	11.2002
25.2164	13.5287	19.6673	21.978	16.7672	13.8128	13.9645	6.16016	7.69232		10.4595	10.6711	26.3991	34.2824	13.7604	16.0538	12.6865	10.5721	8.59645	7.70939	10.3838		20.0591	9.67589	14.0816	11.3518
18.4803	14.1423	20.2814	21.978	16.0191	25.2533	23.8803	6.16016	7.69232		10.5721	10.5721	26.6124	33.9935	13.5389	15.8311	12.8205	10.6711	8.95603	8.76309	10.5721		20.0263	9.53902	14.3681	11.5242
24.5722	13.5287	19.6673	21.978	17.591	14.5196	13.6978	5.13347	7.69232		10.708	10.9027	41.4403	34.1402	13.5389	16.0538	12.9735	10.818	8.76309	8.59645	10.7814		20.5193	9.45595	14.2579	11.6941
25.2164	12.9588	20.2814	23.3516	15.3576	25.7289	23.4347	5.23513	7.69232		10.3712	10.8786	26.3742	33.8656	13.5389	15.8311	12.6657	10.8786	8.59645	7.96112	11.0107		20.5128	9.4281	14.1839	11.8394
24.5722	13.5287	20.9225	23.3516	17.4834	14.5196	13.5041	5.52892	7.62363		10.4595	11.247	26.6075	33.5966	13.3037	16.0538	12.8205	10.8786	8.45766	8.10841	10.7814		20.9191	9.4281	14.5138	11.8948
23.9894	12.4387	20.0003	23.3516	15.6618	25.2533	23.8803	5.9866	7.46679		10.5721	11.0107	26.8338	33.7762	13.5389	16.2896	12.9735	10.8786	8.85266	6.84189	11.0107		21.3299	9.45595	14.792	11.9719
17.4834	11.3272	20.4204	23.3516	17.2115	14.5196	13.347	6.16016	7.34248		10.2179	10.7814	41.3958	33.5222	13.3037	16.0538	13.1446	10.5222	8.76309	6.74511	11.247		21.2496	9.53902	14.667	12.0704
24.7634	11.7363	20.9225	23.3516	14.7944	25.7289	23.4347	6.16016	7.25238		10.3838	10.5596	26.5976	33.2741	13.5389	16.2896	12.8615	10.5721	8.59645	7.25238	11.467		21.6906	9.86431	14.9775	12.1896
16.5407	11.0745	20.0003	23.3516	16.5976	14.5196	12.9868	6.16016	7.14277		10.5721	10.3838	26.77	33.0322	13.3037	16.0538	13.0744	10.2564	8.45766	7.34248	11.247		22.1465	9.63503	15.2989	12.3077
17.4834	10.4612	20.4204	23.3516	15.3576	26.1757	23.9464	6.16016	6.97512		10.708	10.2564	41.364	33.2544	13.4609	16.2896	12.8513	10.3838	8.85266	8.71796	11.467		22.1049	9.63503	15.2214	12.3184
25.6615	9.90536	20.7867	23.3516	17.2115	15.2629	12.6995	6.16016	6.84189		10.3838	10.1792	26.4737	33.0282	13.3037	16.5141	13.0744	10.1144	8.77808	8.71796	11.6941		22.5291	9.41414	15.5038	12.3504
16.5407	9.21457	19.6673	23.3516	14.3411	25.7289	23.6363	6.16016	6.74511		10.5721	10.1144	41.3354	32.7965	13.1846	16.7434	12.8513	10.1533	8.73303	8.71796	11.8394		22.4297	9.53902	15.3846	12.4035
25.2538	8.68758	20.0003	23.3516	16.5976	15.2629	12.4903	6.16016	6.68637		10.708	9.95718	26.1941	33.0282	13.0744	16.5141	13.0744	10.1533	8.71796	8.4887	11.5242		22.8479	9.24501	15.6977	12.4775
15.3576	9.21457	20.4204	23.3516	14.7944	26.1757	24.2308	6.16016	6.66667		10.8665	9.85097	40.9294	32.7965	12.9735	16.7434	12.8513	10.1792	9.08721	7.81106	11.7166		23.2586	9.28758	15.6305	12.572
16.5407	8.68758	19.2308	23.3516	17.2115	15.9716	12.363	6.16016	6.66667		10.9629	9.79743	25.9317	32.5672	12.8205	16.9774	13.0744	10.2564	8.95603	7.96112	11.467		23.1395	8.95603	15.9717	12.6865
26.0627	9.21457	19.2308	23.3516	14.1423	26.6347	24.8112	6.24514	6.66667		10.5721	10.1144	26.1488	32.2914	12.8615	17.2005	12.8513	10.3838	8.85266	8.10841	11.6941		23.5284	8.85266	15.9552	12.8205
14.858	8.68758	17.8571	23.3516	16.5976	15.9716	12.3203	6.49338	6.66667		10.708	9.95718	40.8458	32.4337	12.6657	17.4359	13.0744	10.1144	8.77808	8.20514	11.8394		23.8834	8.76309	16.3219	12.8205
25.6615	8.00955	17.8571	24.7253	14.7944	27.1055	24.3394	6.88727	6.66667		10.8665	9.85097	25.9165	32.1445	12.8513	17.2387	12.8513	10.1792	9.24501	8.20514	11.5242		24.2549	8.59645	16.641	12.8205
14.6018	8.68758	17.8571	24.7253	16.0191	16.7134	12.3203	7.4036	6.66667		11.0465	9.79743	40.7749	31.861	12.6137	17.5037	13.1046	10.2564	9.08721	8.20514	11.7166		24.1407	8.71796	16.5141	12.8205
25.2538	8.00955	17.8571	24.7253	14.0083	26.6347	24.8112	7.81907	6.66667		10.708	10.1144	25.6872	32.0175	12.8513	17.7794	12.943	10.3838	8.95603	8.20514	11.467		24.5137	8.4887	16.8218	12.8205
14.1423	8.68758	17.8571	24.7253	16.7672	16.7134	12.0171	8.21355	6.66667		10.8665	9.95718	40.7168	31.7494	12.6137	18.0656	13.2344	10.5596	8.85266	6.97512	11.7054		24.8758	8.76309	17.1393	12.8205
26.0627	8.00955	17.8571	24.7253	14.3411	27.1055	24.3394	9.29711	6.66667		10.9629	9.85097	25.4609	31.4874	13.0744	18.3472	13.5389	10.7814	9.28758	6.84189	11.467		24.7539	8.53504	17.4661	12.3077
13.7363	8.68758	16.4835	24.7253	17.591	17.4236	11.7061	9.46565	7.17949		11.0703	10.1792	25.6872	31.2316	12.8513	18.1237	13.3727	11.0107	9.24501	6.74511	11.7054		25.1439	8.45766	17.8016	12.3184
25.6615	8.00955	16.4835	24.7253	16.5407	27.5491	23.8803	9.74007	7.17949		10.708	10.1533	40.6166	31.433	12.6137	18.3472	13.2344	11.247	9.23078	6.68637	11.9279		25.0444	8.34812	17.772	11.8394
13.5982	8.68758	16.4835	24.7253	13.5287	17.4236	11.4788	10.1118	7.17949		10.8665	10.1533	25.4609	31.1515	13.3037	18.5822	13.5389	11.247	9.08721	6.66667	11.7054		25.4609	8.28488	18.131	11.8948
26.5291	9.21457	16.4835	24.7253	16.0191	28.0233	24.3394	10.2669	7.17949		11.0465	10.5222	25.6872	30.8759	13.0744	18.8073	13.3037	11.2937	8.95603	6.66667	11.9279		25.3003	8.10841	17.9414	11.467
13.5982	9.90536	16.4835	24.7253	14.1423	18.1641	11.3402	10.3181	7.17949		11.2002	10.5222	40.2099	31.0077	12.8513	18.5822	13.0744	11.3865	8.85266	6.66667	12.1572		25.6411	8.26899	18.2106	11.5698
26.0627	10.4612	15.1099	24.7253	16.7672	27.5491	23.8803	10.4703	7.17949		10.8665	10.8786	25.4609	30.7222	13.5389	18.8073	13.3037	11.5242	9.28758	6.66667	12.3929		25.5022	8.02692	18.0656	11.6941
13.5982	9.61538	15.1099	24.7253	13.5287	18.8755	12.3203	10.719	7.17949		11.0465	10.9027	40.1215	30.4427	13.3037	19.0366	13.0744	11.6038	9.24501	6.66667	12.1572		25.8708	8.45766	18.3616	11.8394
25.6615	9.71301	13.7363	24.7253	16.5407	28.0233	24.3394	11.0578	7.17949		11.2002	11.2937	25.2275	30.1694	13.0744	19.2701	12.8513	11.9719	9.08721	6.66667	12.3929		26.2542	8.26899	18.2106	11.9719
13.7363	8.68758	13.8048	24.7253	14.1423	18.9313	12.0171	11.2936	7.17949		11.3286	11.3865	25.4609	30.3432	13.5389	19.4939	12.3929	11.9719	8.95603	6.66667	12.1572		26.1338	8.02692	18.49	11.5698
26.5291	9.21457	12.6642	24.7253	17.2115	28.4711	24.8112	11.3402	7.17949		10.8786	11.806	40.0033	30.0865	13.3037	19.7286	12.1572	12.0158	8.85266	6.66667	12.3929		26.4935	8.45766	18.3616	11.6941
13.5982	8.35544	13.0314	24.7253	13.5287	19.7221	11.7061	11.4788	7.17949		10.9629	11.9609	25.2275	29.8363	13.5389	19.9539	11.9279	12.103	8.77808	6.66667	12.1572		26.8681	8.28488	18.261	11.8394
26.0627	8.68758	13.5287	24.7253	16.5976	28.0233	25.2533	11.7061	7.17949		11.0703	12.3504	39.898	29.5929	13.3037	19.7286	11.7054	11.806	9.24501	6.66667	12.3929		26.7553	8.10841	18.5822	11.8948
13.5982	8.00955	12.4387	24.7253	14.1423	20.5339	11.4788	12.9868	7.17949		11.2002	12.4141	25.0023	29.3565	13.3037	19.9539	11.9609	11.9609	9.08721	6.66667	12.6137		27.1214	8.10841	18.49	11.9719
26.9875	8.68758	12.6642	24.7253	17.2115	28.397	24.8112	13.347	7.17949		10.7692	12.8205	39.8056	29.1272	13.3037	20.1833	11.806	12.103	8.95603	6.48673	12.3929		26.9902	8.02692	18.3616	12.0704
13.5982	8.00955	13.0314	24.7253	13.7363	20.6618	12.363	13.6978	7.69232		10.7814	12.943	24.7698	28.8732	13.0744	20.4165	12.103	12.5196	8.85266	6.97512	12.6137		27.3675	7.81106	18.667	12.1896
26.671	8.68758	13.5287	24.7253	16.5976	27.6446	25.2533	13.9645	7.69232		10.818	12.943	39.7263	29.0277	13.3037	20.6406	12.0158	12.6657	8.76309	7.14277	12.3929		27.754	8.10841	18.5822	11.7949
13.5982	9.21457	12.3626	24.7634	14.6018	21.1409	12.3203	14.3002	7.69232		10.3712	13.2344	24.5566	28.7592	13.0744	20.875	12.3504	12.6969	9.08721	7.19779	12.6137		27.6163	7.82787	18.9119	11.806
27.7799	8.68758	12.4387	24.8774	17.2115	27.9291	24.6834	14.7	7.69232		10.4595	13.1046	39.66	28.4974	13.3037	21.1006	12.3291	12.6969	8.95603	7.25238	12.3291		27.9852	8.45766	18.8701	11.8394
13.7363	9.21457	12.6642	25.0663	14.1423	21.6581	12.3203	14.9489	8.20514		10.5721	13.3727	24.363	28.2424	13.0744	21.3299	12.3291	12.6969	8.85266	8.59645	12.488		27.8675	8.26899	19.2222	11.8948
27.3693	9.90536	13.0314	23.9894	16.7672	27.2799	25.0016	15.2629	8.20514		10.708	13.2344	39.6069	27.9946	13.3727	21.5629	12.3291	12.6969	8.77808	8.45766	12.6657		28.2191	8.01052	19.2222	11.9719
14.1423	9.71301	12.2861	24.3407	14.7944	22.2108	12.3203	15.6381	8.20514		10.3712	13.5389	24.1897	27.735	13.1046	21.3299	12.1572	12.6969	8.73303	8.34812	12.3929		28.4835	8.28488	19.5814	11.5698
26.9875	10.7284	12.4387	24.7253	16.5407	27.6446	24.4042	15.9386	8.20514		10.4595	13.3727	39.5671	27.4539	13.5389	21.5629	11.9279	12.488	8.59645	8.26899	12.6137		28.2843	8.10841	19.4939	11.6941
14.6018	10.4612	12.6642	24.7253	15.3576	21.9722	12.3203	16.2335	8.20514		10.5721	13.2344	24.037	27.6163	13.2344	21.7874	11.7054	12.1896	8.45766	8.22115	12.8205		28.5711	8.10841	19.3857	11.8394
26.5291	11.0745	13.0314	24.7253	17.4834	26.9495	24.8112	16.5867	8.20514		10.708	13.5389	39.5405	27.3531	13.5389	22.0215	11.9609	11.9279	8.34812	8.20514	12.488		28.391	7.96112	19.7019	11.3865
14.1423	11.7363	12.2861	24.7253	14.7944	22.5406	12.3203	16.9327	8.20514		10.8665	13.4609	23.8613	27.0971	13.3037	22.2472	11.806	11.7054	8.26899	7.69232	12.6657		28.5941	8.26899	19.6351	11.467
26.0627	11.0745	12.3626	23.3516	17.4834	27.2799	25.2533	17.2105	8.20514		10.5721	13.7986	39.5272	26.8485	13.3037	22.4765	11.6941	11.5242	8.22115	7.69232	12.3929		28.3215	8.02692	19.5949	11.5698
13.7363	11.7363	12.3626	23.3516	15.3576	22.2108	12.3203	17.484	8.20514		10.7814	13.6549	23.6621	27.0243	13.1446	22.2472	11.5242	11.3865	8.71796	7.69232	12.6137		28.4974	7.81106	19.9474	11.6941
26.9875	11.0745	12.3626	23.3516	17.2115	26.6545	24.8112	17.5742	8.20514		11.0107	13.9502	39.5272	26.7455	12.9735	22.4765	11.806	11.6941	8.59645	7.69232	12.8513		28.2424	8.41089	20.3067	11.8394
14.6018	11.7363	12.3626	23.3516	16.0191	22.7963	12.0171	17.7235	8.20514		11.247	13.8557	23.4836	26.4737	13.0744	22.7036	11.6941	11.5242	8.45766	7.70939	13.0744		28.4465	8.10841	20.3067	11.5242
27.6437	12.2861	10.989	22.0209	17.9099	26.9495	25.2533	17.9304	8.20514		11.0107	14.1839	39.5272	26.2091	12.8615	22.8709	11.6265	11.3865	8.34812	7.76039	12.8513		28.1632	8.28488	20.6279	11.7166
14.1423	11.7363	11.0745	22.1491	15.3576	23.4122	11.7061	18.1931	8.22115		11.2002	14.5229	23.3263	26.3991	13.0744	22.57	11.5242	11.2587	8.26899	7.84465	13.0744		28.3215	8.10841	20.5128	11.9279
27.0573	12.2861	10.0002	22.361	17.591	26.3162	25.6674	18.509	8.26899		11.3518	14.5048	39.5272	26.1539	12.8513	22.7614	11.806	11.5242	8.22115	7.96112	13.3037		28.4974	7.96112	20.8246	12.0704
13.5287	11.8164	10.4612	22.6544	16.0191	23.2768	11.4788	18.7354	8.34812		11.5242	14.792	23.1679	25.886	13.0744	22.9627	11.6941	11.3865	8.59645	8.10841	13.5389		28.2424	7.81106	20.7487	12.1896
26.5291	12.6642	10.989	21.7189	18.4803	26.6545	24.9805	18.9313	8.45766		11.247	14.667	23.4107	25.6051	12.8513	23.1736	11.6265	11.247	8.45766	8.20514	13.3037		28.4465	7.62363	20.6979	12.3291
12.9588	12.2861	9.71301	21.978	15.3576	23.9464	11.3402	19.1802	8.59645		11.467	14.5771	39.4905	25.3315	13.0744	23.3939	11.9609	11.0107	8.28488	8.20514	13.4609		28.2098	7.81106	20.6725	12.4035
26.0627	12.9588	10.0002	21.978	18.4803	25.9735	25.1697	19.4801	8.73303		11.7054	14.9071	23.219	25.0654	12.8513	23.6232	11.806	11.2587	8.10841	8.20514	13.626		27.9805	7.57171	21.0319	12.4775
12.2861	12.2861	9.21457	21.978	16.0191	24.4905	11.0578	19.8288	8.77808		11.9279	14.792	39.4039	24.807	13.1046	23.8558	11.6941	11.094	7.96112	8.20514	13.3136		28.2098	8.02692	21.0319	12.572
25.6615	12.9588	9.61538	21.978	19.426	26.3162	24.4042	20.2235	8.85266		11.6941	14.5951	23.0484	24.5566	12.8513	24.0808	11.6265	10.9748	8.34812	8.20514	13.4609		27.9805	7.81106	21.3976	12.6865
11.7363	12.2861	9.71301	21.978	15.3576	25.0648	10.719	20.6618	8.95603		11.8394	14.2855	39.3304	24.7698	13.2344	24.3144	11.9719	10.9027	8.26899	8.20514	13.626		28.2098	7.57171	21.3976	12.8205
25.2164	11.7363	10.0002	21.978	19.083	25.6674	24.6834	21.1409	9.08721		11.9719	14.0067	22.8996	24.5405	12.943	24.5405	11.9609	11.247	8.10841	8.20514	13.3333		27.9805	7.81106	21.7572	12.8205
11.0745	12.2861	9.21457	20.6044	16.0191	24.8536	10.4703	21.438	9.23078		12.0704	14.221	23.1906	24.3144	13.1046	24.7698	11.806	11.094	7.96112	8.20514	13.5389		27.754	7.82787	21.7572	12.3077
25.8081	11.8164	9.61538	20.6501	18.4291	25.9735	23.9684	21.7553	9.23078		11.6941	13.9973	39.2199	24.0808	13.2344	25.0023	11.6941	10.9748	8.34812	8.20514	13.3037		27.9805	7.57171	22.1227	12.3184
10.7284	11.6556	9.71301	19.426	15.3576	25.5026	11.3402	22.1157	9.23078		11.8394	13.7604	23.0769	23.8558	12.943	25.2275	9.28758	11.2937	8.26899	8.20514	13.5389		27.754	8.34812	22.4824	12.3504
25.2538	12.2861	8.68758	19.6673	19.083	25.3575	10.3181	22.5172	9.23078		12.0048	13.9973	23.3882	23.6232	13.1346	25.4609	11.6265	11.247	8.10841	8.20514	13.7604		27.5209	8.01052	22.4824	13.8081
9.71301	11.7363	9.21457	20.0003	15.6618	26.1757	24.1655	22.9576	9.23078		12.1896	13.7604	38.9879	23.3939	13.0744	25.6872	11.9609	11.094	7.96112	8.20514	13.4609		27.754	7.69232	22.8479	14.0067
10.7284	12.2861	8.35544	20.4204	18.6833	25.6674	11.0578	23.1633	9.23078		11.8394	13.9973	23.3094	23.6121	13.2344	25.9165	9.79743	11.3865	7.84465	8.20514	13.626		27.5209	9.07273	23.219	14.1839
26.0627	11.7363	8.68758	20.6044	16.0779	26.7729	10.1118	23.4122	9.23078		12.0048	13.7604	23.6121	23.3263	12.943	26.1488	9.53902	11.247	7.76039	8.20514	13.8081		27.5972	8.70286	23.5953	14.8009
9.21457	12.2861	9.21457	20.6044	18.4291	25.9735	23.4122	23.7031	9.23078		12.1896	13.5389	38.7613	23.0484	13.1046	26.3742	11.806	11.0107	7.70939	8.20514	14.0067		27.2568	8.34812	23.6399	14.9071
25.6615	12.9588	8.24176	20.6044	15.3576	26.4959	10.719	23.814	9.7436		12.3929	13.7604	23.4892	22.7787	12.943	26.6075	10.2564	11.247	7.62363	8.20514	14.221		26.9219	9.07273	24.0316	14.9512
8.68758	12.2861	8.35544	20.6044	19.083	25.3575	9.74007	23.9684	9.7436		12.1572	13.5486	23.7951	22.9627	13.1046	26.3742	9.95718	11.0107	7.46679	8.20514	14.4503		26.9902	9.17362	24.108	15.0126
25.2538	15.6618	8.68758	19.2308	15.6618	27.1055	23.7031	24.1655	9.7436		12.3291	13.3727	38.5299	22.7151	12.8205	26.6075	9.67589	10.7814	7.34248	8.20514	14.221		26.6716	8.95603	24.5137	15.0912
9.21457	12.9588	9.21457	19.2798	18.6833	25.6674	11.4788	24.4042	9.7436		12.488	13.6549	23.7065	22.4765	12.943	26.8338	11.6941	11.0107	7.76039	8.20514	14.4503		26.77	8.95603	24.6208	15.1868
26.0627	15.3576	8.24176	19.426	14.7944	27.6446	9.46565	24.6834	9.7436		12.6657	13.5389	24.0316	22.7093	12.8205	27.0632	11.9609	10.7814	7.70939	8.20514	14.685		26.4687	8.71796	25.0234	15.2989
8.68758	13.5287	8.35544	19.6673	18.4291	25.9735	22.9576	24.8324	9.7436		12.3929	13.3037	24.3144	22.4765	13.0744	27.2954	9.86431	10.5596	7.62363	8.20514	14.9071		26.5976	8.82291	24.9233	15.4273
25.6615	15.1722	8.68758	18.6833	15.3576	28.1921	11.3402	24.9805	9.7436		12.6137	13.1046	38.3006	22.2472	12.7382	27.5209	9.63503	10.818	7.46679	8.20514	14.5048		26.3143	8.53504	25.2327	15.5715
8.00955	12.9588	9.21457	19.1324	19.083	25.3575	9.29711	25.1697	9.7436		12.8205	13.3727	24.108	22.0215	12.943	27.754	11.806	10.6711	7.34248	8.10841	14.5861		26.4687	9.07273	25.1492	15.6893
25.3284	16.0779	9.61538	19.2308	16.0191	27.9291	22.1633	25.399	9.7436		12.9735	13.2344	24.363	22.2472	13.0744	27.9005	12.103	10.5596	7.25238	7.96112	14.685		26.174	8.73303	25.4764	15.7979
7.7704	13.5287	9.61538	19.2308	18.4291	25.6674	11.0578	25.6674	9.7436		12.6657	13.0744	24.5137	22.0215	12.8205	28.0556	12.4141	10.708	7.70939	7.84465	14.3039		26.2693	9.53902	25.3315	15.9222
25.0663	15.6618	9.71301	19.2308	15.3576	28.545	10.1118	25.9735	9.7436		12.8615	12.8513	38.0733	21.7874	12.8513	28.2191	10.1014	10.3838	7.62363	7.76039	14.4412		25.952	9.24501	25.6051	15.5715
8.7955	14.1423	10.0002	19.2308	17.8571	25.9735	22.4233	26.3162	10.2564		13.0744	13.0744	24.168	21.5629	12.943	28.391	12.3504	10.5721	7.46679	7.70939	14.5861		25.6411	8.9707	25.4609	15.6893
25.8081	15.3576	9.21457	19.2308	15.6618	29.1841	10.5705	26.694	10.2564		13.3037	12.8513	24.3252	21.7874	12.6657	28.5435	12.6657	10.3203	7.34248	7.69232	14.685		25.3367	9.79743	25.7536	15.7979
8.7955	13.5287	9.71301	17.8571	18.4291	25.3575	9.68581	27.1055	10.2564		12.8308	13.1046	24.4922	21.5629	13.0744	28.7042	10.3203	10.5596	7.25238	7.69232	14.3039		25.4609	9.45595	25.6051	15.9222
25.2538	16.0779	10.0002	17.8571	14.7944	29.8448	21.7553	27.5491	10.2564		12.8615	12.943	37.8586	21.3299	12.8205	28.8732	12.5196	10.3203	7.70939	7.69232	14.4412		25.1753	10.1533	25.886	16.062
8.7955	14.1423	10.4612	17.8571	17.8571	25.6674	9.18303	27.9291	10.2564		12.9125	13.2344	24.168	21.1006	12.8513	28.5711	10.7814	10.0753	7.62363	7.69232	14.5861		24.8969	9.79743	25.7536	16.1925
24.7634	15.6618	10.989	17.8571	15.3576	29.7741	21.1658	28.2481	10.2564		12.4775	13.0744	24.3252	21.3299	12.943	28.7592	10.5596	10.2179	7.46679	7.69232	14.685		24.6208	10.3838	26.0531	16.2977
9.71301	13.5287	11.0745	16.4835	18.4291	25.0016	8.77208	28.6004	10.2564		12.572	12.8513	24.4922	21.1006	12.6657	28.9551	12.4141	9.90422	7.34248	7.69232	14.3039		24.7486	10.1144	25.952	16.4103
25.6615	16.7109	11.3272	16.4835	14.7944	30.3179	20.4567	28.9848	10.2564		12.6865	12.6137	37.9106	20.875	12.8205	29.1587	12.7382	10.1014	7.25238	7.69232	14.4412		24.4654	10.2564	26.2693	16.4103
9.71301	14.0083	11.7363	16.4835	19.083	25.3575	9.18303	29.4	10.2564		12.8205	12.8513	37.6566	20.6279	12.7382	29.3565	10.7814	9.86431	7.62363	7.69232	14.5861		24.1897	10.1792	26.174	16.4103
25.3284	16.5407	12.2861	16.4835	15.3576	29.8448	19.8288	29.6322	10.2564		12.3077	12.6657	24.1897	20.7677	12.943	29.5217	10.5721	10.1014	7.46679	7.69232	14.1839		24.363	10.5222	26.4687	16.4183
9.21457	14.3411	12.4387	16.4835	18.6833	24.6834	8.77208	29.8978	10.2564		12.3077	12.5196	24.3792	20.4936	12.6657	29.6772	12.6137	9.86431	7.34248	7.69232	14.3039		24.108	10.1533	26.3592	16.4423
26.4222	16.0779	12.6642	16.4835	16.0191	30.3179	19.2898	30.196	10.7692		12.3184	12.8205	24.578	20.2288	12.8205	29.8407	11.0465	9.58029	7.14277	7.69232	14.4412		23.7951	10.5222	26.6075	16.4822
8.68758	13.5287	13.0314	16.5407	19.5229	25.0016	8.46634	30.4047	10.7692		12.3504	12.6137	24.7858	20.4229	12.7382	30.0121	12.3929	9.7301	7.46679	7.69232	14.5048		23.9054	10.3838	26.3742	16.538
26.0627	15.6618	13.5287	16.7109	15.3576	30.7666	18.8476	30.6292	10.7692		11.8948	12.8513	24.976	20.1833	12.943	30.1912	11.247	9.4281	7.34248	7.69232	14.5861		23.573	10.2564	26.6075	16.6094
8.00955	14.1423	12.3626	16.9908	19.426	24.4042	8.27747	30.8863	10.7692		11.9719	12.6137	37.7298	19.9144	12.6657	30.3736	12.1572	9.63503	7.25238	7.69232	14.685		23.219	10.5222	26.3991	16.6962
25.6615	16.7109	12.3626	17.3752	15.6618	30.3179	18.3661	31.175	11.2821		12.0704	12.8513	24.6154	19.6284	12.8205	30.4816	11.6038	9.41414	7.14277	7.57171	14.8009		22.8709	10.1792	26.6519	16.7983
8.7955	13.5287	12.4387	17.8571	20.2814	24.6834	8.21355	31.4946	11.2821		11.6941	12.6137	24.6154	19.7885	12.7382	30.5978	11.247	9.58029	6.97512	7.34248	14.3956		22.9168	10.818	26.4737	16.9153
26.671	16.5407	12.6642	17.8571	16.0779	30.7666	17.7235	32.806	11.2821		11.806	12.8513	24.6208	19.5276	12.943	30.1825	11.9609	9.24501	7.34248	7.14277	14.4412		22.5874	10.5222	26.3143	16.9231
8.68758	14.0083	13.0314	17.9099	20.9225	24.0343	8.27747	33.1735	11.2821		11.8394	12.6137	37.8377	19.2769	12.6657	30.2738	12.2327	9.28758	7.25238	6.97512	13.9973		22.2649	11.2587	26.5976	16.9231
26.4222	17.3752	13.5287	16.7109	15.3576	30.196	16.9327	33.5683	11.2821		11.3865	12.8513	37.5622	19.4939	12.8205	30.3736	11.247	9.35811	7.12434	6.84189	14.0816		22.3592	10.9748	26.3742	16.9309
9.21457	13.0314	13.7363	16.9908	20.2814	24.4042	7.81907	33.9896	11.2821		11.467	12.6657	24.1244	19.2701	13.0744	30.4816	10.9027	8.95603	6.88022	6.74511	14.1839		22.0573	10.6711	26.6075	16.9541
27.3693	16.9908	13.8048	16.0779	15.6618	30.5258	16.2335	34.4211	11.2821		11.5698	12.943	24.1516	19.0366	12.7382	30.0996	12.103	9.08721	6.66667	6.68637	14.3039		22.188	11.3865	26.3991	16.9929
8.7955	13.5287	14.0083	16.5976	20.9225	24.6834	7.4036	34.7411	11.2821		11.2002	12.8205	24.1897	18.8073	13.2344	30.226	10.9748	8.76309	6.97512	6.66667	13.8841		21.8657	11.094	26.6519	17.5562
28.318	16.7109	14.3411	17.2115	14.7944	30.8863	16.5867	35.0883	11.7949		11.2821	12.6657	24.2386	19.0366	12.943	30.3606	11.9279	8.95603	6.84189	6.66667	13.9314		21.5446	11.2937	26.4737	17.6234
8.7955	12.9588	14.7944	17.8571	20.2814	24.0343	7.81907	35.4618	11.7166		10.7692	12.5196	37.6566	18.8073	13.0744	30.5032	11.3865	8.59645	6.66667	6.66667	13.9973		21.642	11.247	26.7455	17.7053
28.0166	16.5407	15.3576	18.4291	15.3576	30.196	16.9948	35.8609	11.5242		10.7814	12.8205	23.7896	18.5822	13.0744	30.165	11.7054	8.76309	6.48673	6.66667	14.0816		21.3422	11.094	26.5976	17.8016
9.71301	12.2861	15.6618	20.7867	20.9225	24.4042	7.47445	36.2846	11.3518		10.3076	12.6657	23.8613	18.3472	12.8513	30.3259	11.9279	8.4887	6.34325	6.66667	14.1839		21.0507	10.9748	26.8877	17.9121
29.1066	17.8571	14.7944	21.0124	14.3411	30.5258	16.5549	36.6891	11.2002		10.3712	12.5196	23.9439	18.1237	13.1046	30.4945	11.5242	8.71796	6.74511	6.66667	13.8081		20.7677	11.247	26.77	18.5326
9.71301	12.9588	15.1099	21.3244	21.3244	23.7031	7.25982	37.018	11.5698		10.4595	12.8205	37.4675	18.3472	12.8513	30.6537	11.7054	8.95603	6.66667	6.84189	13.8462		20.4936	10.9027	27.0777	18.667
28.6822	17.3752	15.1722	21.7189	14.7944	30.8863	16.0703	37.3722	11.467		10.5721	12.6657	37.2916	18.1237	13.2344	30.3259	11.7054	9.08721	6.42563	6.97512	13.8462		20.6725	11.5242	27.3916	19.3042
9.71301	12.2861	15.3576	21.978	20.4204	24.0343	7.18686	37.7511	11.3865		10.2179	12.943	23.5284	17.89	12.943	30.4945	11.467	8.73303	6.19644	7.14277	13.8462		20.4229	11.247	27.3146	19.4602
28.318	18.3265	15.6618	21.978	15.3576	31.2763	16.5549	38.1538	11.3286		10.2564	12.8205	37.1291	17.6607	13.1346	30.6708	11.467	8.77808	6.00242	7.34248	13.8462		20.1049	11.3865	27.6448	20
9.71301	11.7363	16.0779	21.978	20.7867	23.4122	8.21355	38.5797	11.2937		10.2564	13.0744	23.1395	17.4359	13.0744	30.8546	11.7054	8.85266	6.34325	7.57171	13.8462		19.7952	11.6265	27.5972	20
29.1066	18.0672	15.1099	21.978	14.7944	30.7666	16.9327	39.0279	11.2821		10.2564	12.8513	23.2586	17.6607	12.943	30.572	11.6941	8.95603	6.19644	7.69232	13.3333		19.9144	11.2937	27.9005	20
10.7284	11.0745	15.1099	21.978	21.0124	23.7031	8.21355	39.4977	11.2821		9.7436	12.6657	36.8554	17.4359	12.8205	30.7735	11.467	8.59645	6.00242	7.69232	13.3333		19.5814	11.6038	28.2052	20
28.6822	17.8571	15.1099	21.978	15.3576	31.2257	17.2105	39.9488	11.2821		9.75709	12.943	22.8939	17.2005	12.7382	30.978	12.103	8.76309	5.84706	7.69232	13.3432		19.2222	11.6038	28.1118	20.5128
10.7284	11.3272	15.1099	21.978	20.0003	23.0721	8.21355	40.4079	11.7949		9.79743	12.8205	23.037	16.9774	12.6969	31.1515	11.2587	8.34812	6.23874	7.69232	13.3727		19.2496	11.9719	28.4327	20.5128
28.318	17.3752	15.1099	21.978	15.6618	30.7666	16.5549	40.8748	11.7949		9.86431	12.6657	23.1679	17.2005	12.6969	30.8546	11.5242	8.45766	6.17518	7.69232	13.4218		18.9119	11.6038	28.3679	20.5128
11.6556	10.4612	15.1099	21.978	20.4204	23.4572	8.21355	41.3236	11.7949		9.45595	12.943	36.7661	16.9774	12.6657	31.0458	12.2327	8.59645	6.00242	7.70939	12.9836		18.9813	11.9609	28.7042	20.5128
29.1066	16.9908	15.1099	21.978	14.7944	31.175	16.7134	41.7929	11.7949		9.58029	12.8205	36.5689	16.7434	12.5196	31.2442	11.3865	8.26899	6.34325	7.76039	13.0744		18.667	11.806	28.6676	20.5128
11.6556	11.0745	15.1099	22.0209	20.9225	22.9576	7.81907	42.2444	12.3077		9.23078	13.1346	22.7093	16.5141	12.4141	31.4498	11.6941	8.34812	6.23874	7.84465	13.1846		18.3616	11.6941	29.0186	20.5128
28.6822	16.7109	13.8048	22.1491	15.3576	30.5258	16.9327	42.7036	12.3077		9.24501	13.0744	22.7729	16.2896	12.3504	31.6623	12.3504	8.45766	6.17518	7.96112	13.0744		18.0656	11.6265	28.9233	20.4358
11.6556	10.0002	14.0083	22.361	20.0003	23.4122	7.4036	43.17	12.3077		9.28758	13.3727	22.8479	16.5141	12.3291	31.8816	12.0158	8.10841	6.48673	8.10841	12.4775		17.7794	11.6038	29.2353	20.2872
29.5888	17.8571	14.3411	22.6544	14.7944	30.8863	16.2335	43.6194	12.3077		8.85266	13.2344	22.9341	16.2896	12.2327	32.1077	11.5242	8.28488	6.34325	8.20514	12.4035		17.5037	11.6038	29.5529	20.1507
11.6556	10.4612	14.7944	23.0262	20.4204	22.7268	6.88727	44.0881	12.3077		8.95603	13.5389	23.0313	16.0538	12.103	31.8445	11.806	8.45766	6.74511	8.20514	12.3504		17.2387	11.6265	29.3565	20.0263
29.1066	17.3752	15.1099	23.3516	14.1423	30.196	16.5867	44.3266	12.3077		9.08721	13.4609	36.4969	15.8311	12.3504	31.9805	12.103	8.59645	6.66667	8.20514	12.3184		16.9851	11.6941	29.5885	19.9144
[truncated: 4,761 more rows]

## Sheet: SI4 dist at gold
membrane distance in nm
20
18
8
7
[truncated: 84 more rows]

## Sheet: SI4 bootstapping gold EM
	a	mu1	sigma 1	mu 2	sigma 2	a gold
[truncated: 19,955 more rows]

[truncated: 3 more sheets: SI5 PfNCR1 control, SI5 PfNCR1 KD, SI5 bootstrapping PfNCR1 KD]
